# Supplementary material for: Surrounding greenness is associated with lower risk and burden of low birth weight in Iran
Source: Nat Commun. 2023 Nov 21;14:7595. doi: 10.1038/s41467-023-43425-6 (PMC10663448; doi:10.1038/s41467-023-43425-6)
Supplement: Supplementary file 6 — Source Data [file 41467_2023_43425_MOESM6_ESM.xlsx]

## Sheet: Figure 2
Figure 2 Model-specific odds ratios and 95% confidence intervals of LBW (a) and TLBW (b) for per 0.1-unit increase in NDVI or EVI within multiple buffers.
panel a									panel b
outcome	X-axis label	Y-axis label	odds ratio	lower limit of 95% CI	upper limit of 95% CI				outcome	X-axis label	Y-axis label	odds ratio	lower limit of 95% CI	upper limit of 95% CI
LBW	Model 1	NDVI500	0.933353	0.931472	0.935238				TLBW	Model 1	NDVI500	0.908501	0.905771	0.91124
LBW	Model 1	NDVI1000	0.929913	0.927985	0.931845				TLBW	Model 1	NDVI1000	0.90218	0.899385	0.904984
LBW	Model 1	NDVI2000	0.927075	0.92509	0.929065				TLBW	Model 1	NDVI2000	0.896852	0.89398	0.899734
LBW	Model 1	NDVI3000	0.924346	0.922324	0.926372				TLBW	Model 1	NDVI3000	0.892201	0.889281	0.895131
LBW	Model 1	EVI500	0.915554	0.913086	0.918029				TLBW	Model 1	EVI500	0.884879	0.881321	0.888452
LBW	Model 1	EVI1000	0.909264	0.906731	0.911804				TLBW	Model 1	EVI1000	0.875077	0.871437	0.878733
LBW	Model 1	EVI2000	0.903862	0.901237	0.906495				TLBW	Model 1	EVI2000	0.866428	0.862671	0.870201
LBW	Model 1	EVI3000	0.899332	0.89665	0.902023				TLBW	Model 1	EVI3000	0.859061	0.855235	0.862905
LBW	Model 2	NDVI500	0.923231	0.921052	0.925415				TLBW	Model 2	NDVI500	0.909564	0.906837	0.912299
LBW	Model 2	NDVI1000	0.918536	0.916307	0.92077				TLBW	Model 2	NDVI1000	0.903323	0.900532	0.906123
LBW	Model 2	NDVI2000	0.914084	0.911788	0.916385				TLBW	Model 2	NDVI2000	0.897981	0.895112	0.90086
LBW	Model 2	NDVI3000	0.910339	0.907998	0.912686				TLBW	Model 2	NDVI3000	0.893305	0.890387	0.896232
LBW	Model 2	EVI500	0.902129	0.899284	0.904983				TLBW	Model 2	EVI500	0.886028	0.882474	0.889597
LBW	Model 2	EVI1000	0.894411	0.891497	0.897335				TLBW	Model 2	EVI1000	0.876355	0.872719	0.880006
LBW	Model 2	EVI2000	0.886676	0.883659	0.889704				TLBW	Model 2	EVI2000	0.867676	0.863923	0.871444
LBW	Model 2	EVI3000	0.880628	0.877542	0.883726				TLBW	Model 2	EVI3000	0.86027	0.856446	0.86411
LBW	Model 3	NDVI500	0.916547	0.914326	0.918774				TLBW	Model 3	NDVI500	0.901801	0.89905	0.90456
LBW	Model 3	NDVI1000	0.911314	0.909042	0.913593				TLBW	Model 3	NDVI1000	0.894802	0.891986	0.897628
LBW	Model 3	NDVI2000	0.906195	0.903854	0.908542				TLBW	Model 3	NDVI2000	0.888512	0.885615	0.891417
LBW	Model 3	NDVI3000	0.902221	0.899835	0.904614				TLBW	Model 3	NDVI3000	0.883393	0.880449	0.886348
LBW	Model 3	EVI500	0.894169	0.891274	0.897074				TLBW	Model 3	EVI500	0.876597	0.873024	0.880184
LBW	Model 3	EVI1000	0.885789	0.882824	0.888765				TLBW	Model 3	EVI1000	0.865971	0.862315	0.869642
LBW	Model 3	EVI2000	0.877168	0.874097	0.880249				TLBW	Model 3	EVI2000	0.855933	0.852158	0.859724
LBW	Model 3	EVI3000	0.8708	0.867659	0.873953				TLBW	Model 3	EVI3000	0.847833	0.843988	0.851697
LBW	Model 4	NDVI500	0.929771	0.927028	0.932523				TLBW	Model 4	NDVI500	0.920819	0.917532	0.924118
LBW	Model 4	NDVI1000	0.92332	0.920492	0.926157				TLBW	Model 4	NDVI1000	0.913139	0.909752	0.916538
LBW	Model 4	NDVI2000	0.916447	0.913504	0.9194				TLBW	Model 4	NDVI2000	0.90559	0.902083	0.90911
LBW	Model 4	NDVI3000	0.910824	0.907801	0.913857				TLBW	Model 4	NDVI3000	0.898891	0.895309	0.902486
LBW	Model 4	EVI500	0.913484	0.909974	0.917006				TLBW	Model 4	EVI500	0.902421	0.898212	0.90665
LBW	Model 4	EVI1000	0.903965	0.900345	0.9076				TLBW	Model 4	EVI1000	0.891556	0.887217	0.895916
LBW	Model 4	EVI2000	0.893386	0.889598	0.89719				TLBW	Model 4	EVI2000	0.880466	0.875949	0.885005
LBW	Model 4	EVI3000	0.885171	0.881268	0.889092				TLBW	Model 4	EVI3000	0.87069	0.866067	0.875338

## Sheet: Figure 3
Figure 3 Exposure-response associations between LBW/TLBW and NDVI (a) or EVI (b) within a 3000-m buffer.
panel a								panel b
outcome	X-axis title	value of NDVI	odds ratio	lower limit of 95% CI	upper limit of 95% CI			outcome	X-axis title	value of EVI	odds ratio	lower limit of 95% CI	upper limit of 95% CI
LBW	NDVI3000	0	1	0.984106	1.01615			LBW	EVI	0	1	0.984756	1.01548
LBW	NDVI3000	0.0049	0.991326	0.97595	1.00694			LBW	EVI	0.0035	0.991925	0.977165	1.00691
LBW	NDVI3000	0.0055	0.990269	0.974956	1.00582			LBW	EVI	0.0039	0.991006	0.976301	1.00593
LBW	NDVI3000	0.0056	0.990093	0.974791	1.00563			LBW	EVI	0.0041	0.990547	0.975869	1.00545
LBW	NDVI3000	0.0057	0.989917	0.974625	1.00545			LBW	EVI	0.0043	0.990088	0.975438	1.00496
LBW	NDVI3000	0.0061	0.989213	0.973963	1.0047			LBW	EVI	0.0044	0.989859	0.975222	1.00471
LBW	NDVI3000	0.0063	0.988861	0.973632	1.00433			LBW	EVI	0.0045	0.98963	0.975007	1.00447
LBW	NDVI3000	0.0064	0.988685	0.973467	1.00414			LBW	EVI	0.0046	0.9894	0.974791	1.00423
LBW	NDVI3000	0.0065	0.988509	0.973302	1.00396			LBW	EVI	0.0047	0.989171	0.974576	1.00399
LBW	NDVI3000	0.0068	0.987982	0.972806	1.0034			LBW	EVI	0.0048	0.988942	0.97436	1.00374
LBW	NDVI3000	0.0069	0.987807	0.972641	1.00321			LBW	EVI	0.005	0.988484	0.973929	1.00326
LBW	NDVI3000	0.0071	0.987456	0.97231	1.00284			LBW	EVI	0.0051	0.988255	0.973714	1.00301
LBW	NDVI3000	0.0073	0.987104	0.97198	1.00246			LBW	EVI	0.0052	0.988026	0.973499	1.00277
LBW	NDVI3000	0.0075	0.986753	0.97165	1.00209			LBW	EVI	0.0053	0.987797	0.973284	1.00253
LBW	NDVI3000	0.0076	0.986578	0.971485	1.00191			LBW	EVI	0.0054	0.987568	0.973068	1.00228
LBW	NDVI3000	0.0077	0.986403	0.97132	1.00172			LBW	EVI	0.0055	0.98734	0.972853	1.00204
LBW	NDVI3000	0.0078	0.986227	0.971155	1.00153			LBW	EVI	0.0056	0.987111	0.972638	1.0018
LBW	NDVI3000	0.0079	0.986052	0.97099	1.00135			LBW	EVI	0.0057	0.986882	0.972423	1.00156
LBW	NDVI3000	0.0081	0.985701	0.97066	1.00098			LBW	EVI	0.0058	0.986654	0.972208	1.00131
LBW	NDVI3000	0.0082	0.985526	0.970495	1.00079			LBW	EVI	0.0059	0.986425	0.971993	1.00107
LBW	NDVI3000	0.0083	0.985351	0.97033	1.0006			LBW	EVI	0.006	0.986197	0.971778	1.00083
LBW	NDVI3000	0.0084	0.985176	0.970165	1.00042			LBW	EVI	0.0061	0.985968	0.971563	1.00059
LBW	NDVI3000	0.0085	0.985001	0.970001	1.00023			LBW	EVI	0.0062	0.98574	0.971349	1.00034
LBW	NDVI3000	0.0086	0.984825	0.969836	1.00005			LBW	EVI	0.0063	0.985512	0.971134	1.0001
LBW	NDVI3000	0.0087	0.98465	0.969671	0.999861			LBW	EVI	0.0064	0.985283	0.970919	0.99986
LBW	NDVI3000	0.0088	0.984475	0.969507	0.999675			LBW	EVI	0.0065	0.985055	0.970704	0.999618
LBW	NDVI3000	0.0089	0.9843	0.969342	0.99949			LBW	EVI	0.0067	0.984599	0.970275	0.999134
LBW	NDVI3000	0.009	0.984125	0.969177	0.999304			LBW	EVI	0.0068	0.984371	0.970061	0.998892
LBW	NDVI3000	0.0091	0.98395	0.969013	0.999118			LBW	EVI	0.0069	0.984143	0.969846	0.99865
LBW	NDVI3000	0.0092	0.983775	0.968848	0.998933			LBW	EVI	0.007	0.983915	0.969632	0.998408
LBW	NDVI3000	0.0093	0.983601	0.968683	0.998747			LBW	EVI	0.0071	0.983687	0.969417	0.998166
LBW	NDVI3000	0.0094	0.983426	0.968519	0.998562			LBW	EVI	0.0072	0.983459	0.969203	0.997925
LBW	NDVI3000	0.0095	0.983251	0.968354	0.998376			LBW	EVI	0.0073	0.983231	0.968989	0.997683
LBW	NDVI3000	0.0096	0.983076	0.96819	0.998191			LBW	EVI	0.0075	0.982776	0.96856	0.9972
LBW	NDVI3000	0.0098	0.982726	0.967861	0.99782			LBW	EVI	0.0077	0.98232	0.968132	0.996717
LBW	NDVI3000	0.0099	0.982552	0.967697	0.997635			LBW	EVI	0.008	0.981638	0.96749	0.995993
LBW	NDVI3000	0.01	0.982377	0.967532	0.99745			LBW	EVI	0.0081	0.981411	0.967276	0.995752
LBW	NDVI3000	0.0101	0.982202	0.967368	0.997264			LBW	EVI	0.0082	0.981183	0.967062	0.995511
LBW	NDVI3000	0.0102	0.982028	0.967204	0.997079			LBW	EVI	0.0083	0.980956	0.966848	0.99527
LBW	NDVI3000	0.0103	0.981853	0.967039	0.996894			LBW	EVI	0.0086	0.980275	0.966207	0.994547
LBW	NDVI3000	0.0104	0.981679	0.966875	0.996709			LBW	EVI	0.0102	0.976648	0.962794	0.990701
LBW	NDVI3000	0.0105	0.981504	0.966711	0.996524			LBW	EVI	0.0112	0.974388	0.960667	0.988305
LBW	NDVI3000	0.0106	0.98133	0.966547	0.996339			LBW	EVI	0.0113	0.974162	0.960455	0.988066
LBW	NDVI3000	0.0109	0.980806	0.966054	0.995784			LBW	EVI	0.0116	0.973485	0.959818	0.987348
LBW	NDVI3000	0.011	0.980632	0.96589	0.995599			LBW	EVI	0.0117	0.97326	0.959605	0.987109
LBW	NDVI3000	0.0115	0.979761	0.96507	0.994675			LBW	EVI	0.0119	0.972809	0.959181	0.986631
LBW	NDVI3000	0.0117	0.979412	0.964742	0.994305			LBW	EVI	0.012	0.972584	0.958969	0.986392
LBW	NDVI3000	0.0119	0.979064	0.964415	0.993936			LBW	EVI	0.0124	0.971683	0.958121	0.985437
LBW	NDVI3000	0.0124	0.978194	0.963596	0.993013			LBW	EVI	0.0128	0.970783	0.957273	0.984483
LBW	NDVI3000	0.0151	0.973509	0.959186	0.988047			LBW	EVI	0.0129	0.970558	0.957062	0.984245
LBW	NDVI3000	0.0177	0.969019	0.954958	0.983288			LBW	EVI	0.013	0.970333	0.95685	0.984007
LBW	NDVI3000	0.0183	0.967986	0.953985	0.982193			LBW	EVI	0.0131	0.970109	0.956639	0.983768
LBW	NDVI3000	0.0184	0.967814	0.953823	0.98201			LBW	EVI	0.0133	0.969659	0.956215	0.983292
LBW	NDVI3000	0.0186	0.96747	0.953499	0.981646			LBW	EVI	0.0134	0.969435	0.956004	0.983054
LBW	NDVI3000	0.0188	0.967126	0.953175	0.981281			LBW	EVI	0.0136	0.968986	0.955581	0.982578
LBW	NDVI3000	0.0194	0.966095	0.952204	0.980189			LBW	EVI	0.0137	0.968761	0.95537	0.98234
LBW	NDVI3000	0.0197	0.96558	0.951718	0.979643			LBW	EVI	0.0138	0.968537	0.955158	0.982102
LBW	NDVI3000	0.0201	0.964893	0.951072	0.978915			LBW	EVI	0.0139	0.968312	0.954947	0.981865
LBW	NDVI3000	0.0208	0.963693	0.949941	0.977644			LBW	EVI	0.014	0.968088	0.954736	0.981627
LBW	NDVI3000	0.0211	0.963179	0.949457	0.9771			LBW	EVI	0.0142	0.96764	0.954314	0.981152
LBW	NDVI3000	0.0214	0.962665	0.948973	0.976555			LBW	EVI	0.0143	0.967416	0.954103	0.980914
LBW	NDVI3000	0.0215	0.962494	0.948812	0.976374			LBW	EVI	0.0144	0.967191	0.953892	0.980677
LBW	NDVI3000	0.0216	0.962323	0.948651	0.976193			LBW	EVI	0.0145	0.966967	0.953681	0.980439
LBW	NDVI3000	0.0219	0.96181	0.948167	0.975649			LBW	EVI	0.0146	0.966743	0.95347	0.980202
LBW	NDVI3000	0.022	0.961639	0.948006	0.975468			LBW	EVI	0.0148	0.966296	0.953048	0.979727
LBW	NDVI3000	0.0221	0.961468	0.947845	0.975287			LBW	EVI	0.015	0.965848	0.952626	0.979253
LBW	NDVI3000	0.0223	0.961126	0.947523	0.974925			LBW	EVI	0.0154	0.964953	0.951784	0.978305
LBW	NDVI3000	0.0224	0.960955	0.947362	0.974744			LBW	EVI	0.0155	0.96473	0.951573	0.978068
LBW	NDVI3000	0.0225	0.960785	0.947201	0.974563			LBW	EVI	0.0156	0.964507	0.951363	0.977832
LBW	NDVI3000	0.0226	0.960614	0.94704	0.974382			LBW	EVI	0.0158	0.96406	0.950942	0.977358
LBW	NDVI3000	0.0227	0.960443	0.946879	0.974201			LBW	EVI	0.0159	0.963836	0.950732	0.977122
LBW	NDVI3000	0.0228	0.960272	0.946718	0.97402			LBW	EVI	0.016	0.963613	0.950521	0.976885
LBW	NDVI3000	0.0229	0.960101	0.946557	0.973839			LBW	EVI	0.0161	0.96339	0.950311	0.976649
LBW	NDVI3000	0.023	0.959931	0.946396	0.973659			LBW	EVI	0.0162	0.963167	0.950101	0.976412
LBW	NDVI3000	0.0231	0.95976	0.946236	0.973478			LBW	EVI	0.0163	0.962944	0.949891	0.976176
LBW	NDVI3000	0.0232	0.959589	0.946075	0.973297			LBW	EVI	0.0164	0.962721	0.949681	0.97594
LBW	NDVI3000	0.0233	0.959419	0.945914	0.973117			LBW	EVI	0.0165	0.962498	0.949471	0.975703
LBW	NDVI3000	0.0234	0.959248	0.945753	0.972936			LBW	EVI	0.0166	0.962275	0.949261	0.975467
LBW	NDVI3000	0.0235	0.959078	0.945593	0.972755			LBW	EVI	0.0167	0.962052	0.949051	0.975231
LBW	NDVI3000	0.0236	0.958907	0.945432	0.972575			LBW	EVI	0.0168	0.961829	0.948841	0.974995
LBW	NDVI3000	0.0237	0.958737	0.945271	0.972394			LBW	EVI	0.0169	0.961606	0.948631	0.974759
LBW	NDVI3000	0.0238	0.958566	0.945111	0.972214			LBW	EVI	0.017	0.961383	0.948421	0.974523
LBW	NDVI3000	0.0241	0.958055	0.944629	0.971672			LBW	EVI	0.0171	0.961161	0.948211	0.974287
LBW	NDVI3000	0.0242	0.957885	0.944468	0.971492			LBW	EVI	0.0173	0.960716	0.947792	0.973816
LBW	NDVI3000	0.0243	0.957715	0.944308	0.971311			LBW	EVI	0.0174	0.960493	0.947582	0.97358
LBW	NDVI3000	0.0244	0.957544	0.944147	0.971131			LBW	EVI	0.0175	0.960271	0.947373	0.973344
LBW	NDVI3000	0.0246	0.957204	0.943827	0.970771			LBW	EVI	0.0176	0.960048	0.947163	0.973109
LBW	NDVI3000	0.0247	0.957034	0.943666	0.97059			LBW	EVI	0.0177	0.959826	0.946953	0.972873
LBW	NDVI3000	0.0248	0.956864	0.943506	0.97041			LBW	EVI	0.0179	0.959381	0.946535	0.972402
LBW	NDVI3000	0.025	0.956523	0.943185	0.97005			LBW	EVI	0.018	0.959159	0.946325	0.972167
LBW	NDVI3000	0.0251	0.956353	0.943025	0.96987			LBW	EVI	0.0181	0.958937	0.946116	0.971931
LBW	NDVI3000	0.0252	0.956183	0.942865	0.96969			LBW	EVI	0.0182	0.958715	0.945907	0.971696
LBW	NDVI3000	0.0253	0.956013	0.942704	0.96951			LBW	EVI	0.0183	0.958493	0.945697	0.971461
LBW	NDVI3000	0.0254	0.955843	0.942544	0.96933			LBW	EVI	0.0186	0.957827	0.94507	0.970756
LBW	NDVI3000	0.0255	0.955673	0.942384	0.96915			LBW	EVI	0.0189	0.957161	0.944443	0.970051
LBW	NDVI3000	0.0256	0.955503	0.942224	0.96897			LBW	EVI	0.019	0.95694	0.944234	0.969816
LBW	NDVI3000	0.0257	0.955334	0.942064	0.96879			LBW	EVI	0.0193	0.956275	0.943607	0.969112
LBW	NDVI3000	0.0258	0.955164	0.941904	0.96861			LBW	EVI	0.0194	0.956053	0.943399	0.968878
LBW	NDVI3000	0.026	0.954824	0.941584	0.968251			LBW	EVI	0.0195	0.955832	0.94319	0.968643
LBW	NDVI3000	0.0261	0.954654	0.941424	0.968071			LBW	EVI	0.0196	0.95561	0.942981	0.968409
LBW	NDVI3000	0.0262	0.954485	0.941264	0.967891			LBW	EVI	0.0201	0.954504	0.941939	0.967237
LBW	NDVI3000	0.0263	0.954315	0.941104	0.967712			LBW	EVI	0.0207	0.953178	0.940689	0.965834
LBW	NDVI3000	0.0264	0.954145	0.940944	0.967532			LBW	EVI	0.0208	0.952958	0.940481	0.9656
LBW	NDVI3000	0.0267	0.953636	0.940464	0.966993			LBW	EVI	0.0209	0.952737	0.940273	0.965366
LBW	NDVI3000	0.0268	0.953467	0.940304	0.966814			LBW	EVI	0.0212	0.952075	0.939649	0.964665
LBW	NDVI3000	0.0269	0.953297	0.940144	0.966634			LBW	EVI	0.0213	0.951854	0.939441	0.964432
LBW	NDVI3000	0.027	0.953128	0.939985	0.966455			LBW	EVI	0.0214	0.951634	0.939233	0.964199
LBW	NDVI3000	0.0271	0.952958	0.939825	0.966276			LBW	EVI	0.0215	0.951413	0.939025	0.963965
LBW	NDVI3000	0.0272	0.952789	0.939665	0.966096			LBW	EVI	0.0216	0.951193	0.938817	0.963732
LBW	NDVI3000	0.0273	0.95262	0.939506	0.965917			LBW	EVI	0.0218	0.950753	0.938402	0.963266
LBW	NDVI3000	0.0276	0.952112	0.939027	0.965379			LBW	EVI	0.0219	0.950532	0.938194	0.963032
LBW	NDVI3000	0.0277	0.951942	0.938867	0.9652			LBW	EVI	0.0223	0.949652	0.937364	0.962101
LBW	NDVI3000	0.0281	0.951266	0.938229	0.964483			LBW	EVI	0.0224	0.949432	0.937157	0.961868
LBW	NDVI3000	0.0283	0.950927	0.93791	0.964125			LBW	EVI	0.0261	0.941329	0.929514	0.953293
LBW	NDVI3000	0.0284	0.950758	0.937751	0.963946			LBW	EVI	0.0262	0.941111	0.929309	0.953063
LBW	NDVI3000	0.0285	0.950589	0.937591	0.963768			LBW	EVI	0.0263	0.940893	0.929103	0.952832
LBW	NDVI3000	0.0286	0.95042	0.937432	0.963589			LBW	EVI	0.0265	0.940457	0.928692	0.952371
LBW	NDVI3000	0.0287	0.950251	0.937273	0.96341			LBW	EVI	0.0266	0.940239	0.928486	0.952141
LBW	NDVI3000	0.029	0.949745	0.936795	0.962873			LBW	EVI	0.0267	0.940021	0.928281	0.95191
LBW	NDVI3000	0.0291	0.949576	0.936636	0.962695			LBW	EVI	0.0268	0.939804	0.928075	0.95168
LBW	NDVI3000	0.0293	0.949238	0.936317	0.962337			LBW	EVI	0.027	0.939368	0.927665	0.951219
LBW	NDVI3000	0.0295	0.948901	0.935999	0.96198			LBW	EVI	0.0271	0.939151	0.927459	0.950989
LBW	NDVI3000	0.0296	0.948732	0.93584	0.961802			LBW	EVI	0.0273	0.938716	0.927049	0.950529
LBW	NDVI3000	0.03	0.948057	0.935204	0.961088			LBW	EVI	0.0276	0.938063	0.926434	0.949839
LBW	NDVI3000	0.0302	0.94772	0.934886	0.960731			LBW	EVI	0.028	0.937195	0.925614	0.948921
LBW	NDVI3000	0.0308	0.94671	0.933933	0.959662			LBW	EVI	0.0282	0.936761	0.925204	0.948461
LBW	NDVI3000	0.0309	0.946542	0.933774	0.959484			LBW	EVI	0.0283	0.936544	0.924999	0.948232
LBW	NDVI3000	0.0313	0.945869	0.93314	0.958771			LBW	EVI	0.0284	0.936327	0.924794	0.948003
LBW	NDVI3000	0.0314	0.945701	0.932981	0.958594			LBW	EVI	0.0285	0.93611	0.92459	0.947773
LBW	NDVI3000	0.0315	0.945532	0.932822	0.958416			LBW	EVI	0.0286	0.935893	0.924385	0.947544
LBW	NDVI3000	0.0317	0.945196	0.932505	0.95806			LBW	EVI	0.0287	0.935676	0.92418	0.947315
LBW	NDVI3000	0.0318	0.945028	0.932347	0.957882			LBW	EVI	0.0288	0.935459	0.923976	0.947086
LBW	NDVI3000	0.0321	0.944524	0.931871	0.957349			LBW	EVI	0.0289	0.935243	0.923771	0.946856
LBW	NDVI3000	0.0322	0.944356	0.931713	0.957171			LBW	EVI	0.029	0.935026	0.923567	0.946627
LBW	NDVI3000	0.0324	0.944021	0.931396	0.956816			LBW	EVI	0.0291	0.934809	0.923362	0.946398
LBW	NDVI3000	0.0329	0.943182	0.930605	0.955928			LBW	EVI	0.0292	0.934593	0.923158	0.946169
LBW	NDVI3000	0.033	0.943014	0.930447	0.955751			LBW	EVI	0.0293	0.934376	0.922954	0.945941
LBW	NDVI3000	0.0331	0.942846	0.930289	0.955574			LBW	EVI	0.0295	0.933944	0.922545	0.945483
LBW	NDVI3000	0.0332	0.942679	0.93013	0.955396			LBW	EVI	0.0296	0.933727	0.922341	0.945254
LBW	NDVI3000	0.0333	0.942511	0.929972	0.955219			LBW	EVI	0.0297	0.933511	0.922137	0.945026
LBW	NDVI3000	0.0334	0.942344	0.929814	0.955042			LBW	EVI	0.0298	0.933295	0.921933	0.944797
LBW	NDVI3000	0.0335	0.942176	0.929656	0.954864			LBW	EVI	0.0299	0.933079	0.921729	0.944568
LBW	NDVI3000	0.0336	0.942009	0.929498	0.954687			LBW	EVI	0.03	0.932862	0.921525	0.94434
LBW	NDVI3000	0.0338	0.941674	0.929182	0.954333			LBW	EVI	0.0301	0.932646	0.921321	0.944111
LBW	NDVI3000	0.0376	0.935333	0.923198	0.947627			LBW	EVI	0.0302	0.93243	0.921117	0.943883
LBW	NDVI3000	0.0378	0.935	0.922884	0.947275			LBW	EVI	0.0303	0.932214	0.920913	0.943655
LBW	NDVI3000	0.0379	0.934834	0.922728	0.947099			LBW	EVI	0.0304	0.931998	0.920709	0.943426
LBW	NDVI3000	0.038	0.934668	0.922571	0.946923			LBW	EVI	0.0305	0.931783	0.920505	0.943198
LBW	NDVI3000	0.0382	0.934335	0.922257	0.946572			LBW	EVI	0.0306	0.931567	0.920301	0.94297
LBW	NDVI3000	0.0383	0.934169	0.9221	0.946396			LBW	EVI	0.0307	0.931351	0.920098	0.942742
LBW	NDVI3000	0.0385	0.933837	0.921787	0.946045			LBW	EVI	0.0308	0.931135	0.919894	0.942514
LBW	NDVI3000	0.0386	0.933671	0.92163	0.94587			LBW	EVI	0.0309	0.93092	0.91969	0.942286
LBW	NDVI3000	0.0387	0.933505	0.921473	0.945694			LBW	EVI	0.031	0.930704	0.919487	0.942058
LBW	NDVI3000	0.0391	0.932841	0.920847	0.944992			LBW	EVI	0.0311	0.930488	0.919283	0.94183
LBW	NDVI3000	0.0397	0.931847	0.919908	0.943941			LBW	EVI	0.0313	0.930057	0.918876	0.941375
LBW	NDVI3000	0.0399	0.931516	0.919595	0.943591			LBW	EVI	0.0314	0.929842	0.918673	0.941147
LBW	NDVI3000	0.04	0.93135	0.919439	0.943416			LBW	EVI	0.0315	0.929627	0.918469	0.940919
LBW	NDVI3000	0.0401	0.931184	0.919282	0.943241			LBW	EVI	0.0316	0.929411	0.918266	0.940692
LBW	NDVI3000	0.0407	0.930191	0.918345	0.942191			LBW	EVI	0.0319	0.928766	0.917656	0.940009
LBW	NDVI3000	0.0409	0.929861	0.918032	0.941842			LBW	EVI	0.032	0.92855	0.917453	0.939782
LBW	NDVI3000	0.0411	0.92953	0.91772	0.941492			LBW	EVI	0.0321	0.928335	0.91725	0.939555
LBW	NDVI3000	0.0412	0.929365	0.917564	0.941317			LBW	EVI	0.0322	0.92812	0.917047	0.939327
LBW	NDVI3000	0.0416	0.928704	0.91694	0.940619			LBW	EVI	0.0323	0.927905	0.916844	0.9391
LBW	NDVI3000	0.0417	0.928539	0.916784	0.940445			LBW	EVI	0.0325	0.927475	0.916438	0.938646
LBW	NDVI3000	0.0422	0.927714	0.916005	0.939573			LBW	EVI	0.0327	0.927046	0.916032	0.938192
LBW	NDVI3000	0.0424	0.927384	0.915694	0.939224			LBW	EVI	0.0328	0.926831	0.915829	0.937965
LBW	NDVI3000	0.0425	0.927219	0.915538	0.93905			LBW	EVI	0.0329	0.926616	0.915627	0.937738
LBW	NDVI3000	0.0426	0.927054	0.915382	0.938876			LBW	EVI	0.0332	0.925973	0.915019	0.937058
LBW	NDVI3000	0.0427	0.92689	0.915226	0.938701			LBW	EVI	0.0333	0.925758	0.914816	0.936831
LBW	NDVI3000	0.0428	0.926725	0.915071	0.938527			LBW	EVI	0.0334	0.925544	0.914614	0.936605
LBW	NDVI3000	0.0431	0.926231	0.914604	0.938005			LBW	EVI	0.0335	0.925329	0.914411	0.936378
LBW	NDVI3000	0.0432	0.926066	0.914449	0.937831			LBW	EVI	0.0336	0.925115	0.914209	0.936152
LBW	NDVI3000	0.0433	0.925901	0.914293	0.937657			LBW	EVI	0.0337	0.924901	0.914006	0.935925
LBW	NDVI3000	0.0434	0.925737	0.914138	0.937483			LBW	EVI	0.0338	0.924687	0.913804	0.935699
LBW	NDVI3000	0.0435	0.925572	0.913982	0.937309			LBW	EVI	0.0339	0.924472	0.913601	0.935473
LBW	NDVI3000	0.0436	0.925408	0.913827	0.937135			LBW	EVI	0.034	0.924258	0.913399	0.935246
LBW	NDVI3000	0.0437	0.925243	0.913671	0.936961			LBW	EVI	0.0342	0.92383	0.912995	0.934794
LBW	NDVI3000	0.0438	0.925079	0.913516	0.936788			LBW	EVI	0.0343	0.923616	0.912793	0.934568
LBW	NDVI3000	0.0439	0.924914	0.91336	0.936614			LBW	EVI	0.0344	0.923402	0.91259	0.934342
LBW	NDVI3000	0.044	0.92475	0.913205	0.93644			LBW	EVI	0.0345	0.923188	0.912388	0.934116
LBW	NDVI3000	0.0441	0.924585	0.91305	0.936266			LBW	EVI	0.0346	0.922974	0.912186	0.93389
LBW	NDVI3000	0.0442	0.924421	0.912895	0.936093			LBW	EVI	0.0347	0.922761	0.911984	0.933664
LBW	NDVI3000	0.0443	0.924257	0.912739	0.935919			LBW	EVI	0.0349	0.922333	0.911581	0.933213
LBW	NDVI3000	0.0444	0.924092	0.912584	0.935745			LBW	EVI	0.0352	0.921692	0.910975	0.932536
LBW	NDVI3000	0.0445	0.923928	0.912429	0.935572			LBW	EVI	0.0353	0.921479	0.910773	0.93231
LBW	NDVI3000	0.0446	0.923764	0.912274	0.935398			LBW	EVI	0.0354	0.921265	0.910572	0.932085
LBW	NDVI3000	0.0449	0.923271	0.911808	0.934878			LBW	EVI	0.0355	0.921052	0.91037	0.931859
LBW	NDVI3000	0.045	0.923107	0.911653	0.934704			LBW	EVI	0.0356	0.920839	0.910168	0.931634
LBW	NDVI3000	0.0451	0.922943	0.911498	0.934531			LBW	EVI	0.0357	0.920625	0.909967	0.931409
LBW	NDVI3000	0.0453	0.922615	0.911188	0.934184			LBW	EVI	0.0358	0.920412	0.909765	0.931184
LBW	NDVI3000	0.0455	0.922287	0.910878	0.933838			LBW	EVI	0.036	0.919986	0.909362	0.930733
LBW	NDVI3000	0.0456	0.922123	0.910723	0.933665			LBW	EVI	0.0361	0.919773	0.909161	0.930508
LBW	NDVI3000	0.0458	0.921795	0.910414	0.933318			LBW	EVI	0.0362	0.91956	0.90896	0.930283
LBW	NDVI3000	0.0461	0.921303	0.909949	0.932799			LBW	EVI	0.0363	0.919347	0.908758	0.930058
LBW	NDVI3000	0.0462	0.921139	0.909794	0.932626			LBW	EVI	0.0364	0.919134	0.908557	0.929833
LBW	NDVI3000	0.0463	0.920976	0.90964	0.932453			LBW	EVI	0.0365	0.918921	0.908356	0.929609
LBW	NDVI3000	0.0464	0.920812	0.909485	0.93228			LBW	EVI	0.0366	0.918708	0.908155	0.929384
LBW	NDVI3000	0.0465	0.920648	0.90933	0.932107			LBW	EVI	0.0367	0.918495	0.907954	0.929159
LBW	NDVI3000	0.0466	0.920485	0.909176	0.931934			LBW	EVI	0.0368	0.918282	0.907753	0.928934
LBW	NDVI3000	0.0467	0.920321	0.909021	0.931761			LBW	EVI	0.0369	0.91807	0.907552	0.92871
LBW	NDVI3000	0.0468	0.920157	0.908866	0.931589			LBW	EVI	0.037	0.917857	0.907351	0.928485
LBW	NDVI3000	0.0469	0.919994	0.908712	0.931416			LBW	EVI	0.0371	0.917645	0.90715	0.928261
LBW	NDVI3000	0.0471	0.919667	0.908403	0.93107			LBW	EVI	0.0372	0.917432	0.906949	0.928036
LBW	NDVI3000	0.0472	0.919503	0.908248	0.930898			LBW	EVI	0.0373	0.917219	0.906748	0.927812
LBW	NDVI3000	0.0473	0.91934	0.908094	0.930725			LBW	EVI	0.0374	0.917007	0.906547	0.927588
LBW	NDVI3000	0.0474	0.919176	0.907939	0.930552			LBW	EVI	0.0375	0.916795	0.906346	0.927363
LBW	NDVI3000	0.0476	0.918849	0.90763	0.930207			LBW	EVI	0.0376	0.916582	0.906146	0.927139
LBW	NDVI3000	0.0477	0.918686	0.907476	0.930035			LBW	EVI	0.0377	0.91637	0.905945	0.926915
LBW	NDVI3000	0.0479	0.918359	0.907167	0.92969			LBW	EVI	0.0378	0.916158	0.905744	0.926691
LBW	NDVI3000	0.048	0.918196	0.907013	0.929517			LBW	EVI	0.0379	0.915945	0.905544	0.926467
LBW	NDVI3000	0.0482	0.91787	0.906704	0.929173			LBW	EVI	0.038	0.915733	0.905343	0.926243
LBW	NDVI3000	0.0483	0.917707	0.90655	0.929			LBW	EVI	0.0381	0.915521	0.905143	0.926019
LBW	NDVI3000	0.0484	0.917543	0.906396	0.928828			LBW	EVI	0.0382	0.915309	0.904942	0.925795
LBW	NDVI3000	0.0485	0.91738	0.906242	0.928656			LBW	EVI	0.0383	0.915097	0.904742	0.925571
LBW	NDVI3000	0.0488	0.916891	0.905779	0.928139			LBW	EVI	0.0384	0.914885	0.904541	0.925347
LBW	NDVI3000	0.0489	0.916728	0.905625	0.927967			LBW	EVI	0.0385	0.914673	0.904341	0.925124
LBW	NDVI3000	0.0491	0.916402	0.905317	0.927623			LBW	EVI	0.0386	0.914461	0.904141	0.9249
LBW	NDVI3000	0.0493	0.916076	0.905009	0.927279			LBW	EVI	0.0387	0.91425	0.90394	0.924676
LBW	NDVI3000	0.0494	0.915913	0.904855	0.927107			LBW	EVI	0.0388	0.914038	0.90374	0.924453
LBW	NDVI3000	0.0496	0.915588	0.904547	0.926763			LBW	EVI	0.0389	0.913826	0.90354	0.924229
LBW	NDVI3000	0.0497	0.915425	0.904393	0.926591			LBW	EVI	0.039	0.913614	0.90334	0.924006
LBW	NDVI3000	0.0498	0.915262	0.90424	0.926419			LBW	EVI	0.0391	0.913403	0.90314	0.923782
LBW	NDVI3000	0.0499	0.9151	0.904086	0.926247			LBW	EVI	0.0392	0.913191	0.90294	0.923559
LBW	NDVI3000	0.05	0.914937	0.903932	0.926076			LBW	EVI	0.0393	0.91298	0.90274	0.923336
LBW	NDVI3000	0.0501	0.914774	0.903778	0.925904			LBW	EVI	0.0394	0.912768	0.90254	0.923113
LBW	NDVI3000	0.051	0.913312	0.902395	0.92436			LBW	EVI	0.0395	0.912557	0.90234	0.922889
LBW	NDVI3000	0.0511	0.913149	0.902242	0.924188			LBW	EVI	0.0396	0.912345	0.90214	0.922666
LBW	NDVI3000	0.0515	0.9125	0.901628	0.923503			LBW	EVI	0.0397	0.912134	0.90194	0.922443
LBW	NDVI3000	0.0519	0.911851	0.901015	0.922818			LBW	EVI	0.0398	0.911923	0.90174	0.92222
LBW	NDVI3000	0.0526	0.910717	0.899942	0.921621			LBW	EVI	0.0399	0.911712	0.901541	0.921997
LBW	NDVI3000	0.0527	0.910555	0.899789	0.92145			LBW	EVI	0.04	0.9115	0.901341	0.921774
LBW	NDVI3000	0.053	0.91007	0.89933	0.920938			LBW	EVI	0.0401	0.911289	0.901141	0.921552
LBW	NDVI3000	0.0531	0.909908	0.899177	0.920767			LBW	EVI	0.0402	0.911078	0.900942	0.921329
LBW	NDVI3000	0.0532	0.909746	0.899024	0.920596			LBW	EVI	0.0403	0.910867	0.900742	0.921106
LBW	NDVI3000	0.0533	0.909584	0.898871	0.920425			LBW	EVI	0.0404	0.910656	0.900542	0.920883
LBW	NDVI3000	0.0535	0.909261	0.898565	0.920084			LBW	EVI	0.0405	0.910445	0.900343	0.920661
LBW	NDVI3000	0.0536	0.909099	0.898412	0.919914			LBW	EVI	0.0406	0.910234	0.900143	0.920438
LBW	NDVI3000	0.0537	0.908938	0.898259	0.919743			LBW	EVI	0.0407	0.910023	0.899944	0.920216
LBW	NDVI3000	0.0538	0.908776	0.898106	0.919572			LBW	EVI	0.0408	0.909813	0.899745	0.919993
LBW	NDVI3000	0.0539	0.908614	0.897953	0.919402			LBW	EVI	0.0409	0.909602	0.899545	0.919771
LBW	NDVI3000	0.054	0.908453	0.897801	0.919231			LBW	EVI	0.041	0.909391	0.899346	0.919549
LBW	NDVI3000	0.0542	0.90813	0.897495	0.918891			LBW	EVI	0.0411	0.909181	0.899147	0.919326
LBW	NDVI3000	0.0543	0.907968	0.897342	0.91872			LBW	EVI	0.0412	0.90897	0.898948	0.919104
LBW	NDVI3000	0.0544	0.907807	0.89719	0.91855			LBW	EVI	0.0413	0.908759	0.898748	0.918882
LBW	NDVI3000	0.0546	0.907484	0.896884	0.918209			LBW	EVI	0.0414	0.908549	0.898549	0.91866
LBW	NDVI3000	0.0547	0.907323	0.896732	0.918039			LBW	EVI	0.0415	0.908339	0.89835	0.918438
LBW	NDVI3000	0.0548	0.907162	0.896579	0.917869			LBW	EVI	0.0416	0.908128	0.898151	0.918216
LBW	NDVI3000	0.0549	0.907	0.896427	0.917699			LBW	EVI	0.0417	0.907918	0.897952	0.917994
LBW	NDVI3000	0.055	0.906839	0.896274	0.917529			LBW	EVI	0.0418	0.907707	0.897753	0.917772
LBW	NDVI3000	0.0551	0.906678	0.896122	0.917358			LBW	EVI	0.0419	0.907497	0.897554	0.91755
LBW	NDVI3000	0.0552	0.906517	0.895969	0.917188			LBW	EVI	0.042	0.907287	0.897356	0.917328
LBW	NDVI3000	0.0553	0.906355	0.895817	0.917018			LBW	EVI	0.0421	0.907077	0.897157	0.917107
LBW	NDVI3000	0.0555	0.906033	0.895512	0.916678			LBW	EVI	0.0422	0.906867	0.896958	0.916885
LBW	NDVI3000	0.0556	0.905872	0.895359	0.916508			LBW	EVI	0.0423	0.906657	0.896759	0.916663
LBW	NDVI3000	0.0557	0.905711	0.895207	0.916338			LBW	EVI	0.0424	0.906447	0.896561	0.916442
LBW	NDVI3000	0.0558	0.90555	0.895055	0.916169			LBW	EVI	0.0425	0.906237	0.896362	0.91622
LBW	NDVI3000	0.0559	0.905389	0.894902	0.915999			LBW	EVI	0.0426	0.906027	0.896163	0.915999
LBW	NDVI3000	0.056	0.905228	0.89475	0.915829			LBW	EVI	0.0427	0.905817	0.895965	0.915777
LBW	NDVI3000	0.0561	0.905067	0.894598	0.915659			LBW	EVI	0.0428	0.905607	0.895766	0.915556
LBW	NDVI3000	0.0562	0.904906	0.894446	0.915489			LBW	EVI	0.0429	0.905397	0.895568	0.915335
LBW	NDVI3000	0.0563	0.904745	0.894293	0.91532			LBW	EVI	0.043	0.905188	0.895369	0.915114
LBW	NDVI3000	0.0565	0.904424	0.893989	0.91498			LBW	EVI	0.0432	0.904768	0.894973	0.914671
LBW	NDVI3000	0.0566	0.904263	0.893837	0.914811			LBW	EVI	0.0433	0.904559	0.894774	0.91445
LBW	NDVI3000	0.0567	0.904102	0.893685	0.914641			LBW	EVI	0.0434	0.904349	0.894576	0.914229
LBW	NDVI3000	0.0568	0.903941	0.893533	0.914472			LBW	EVI	0.0435	0.90414	0.894378	0.914008
LBW	NDVI3000	0.0569	0.903781	0.893381	0.914302			LBW	EVI	0.0436	0.90393	0.89418	0.913787
LBW	NDVI3000	0.057	0.90362	0.893228	0.914133			LBW	EVI	0.0437	0.903721	0.893981	0.913567
LBW	NDVI3000	0.0571	0.903459	0.893076	0.913963			LBW	EVI	0.0438	0.903512	0.893783	0.913346
LBW	NDVI3000	0.0572	0.903299	0.892924	0.913794			LBW	EVI	0.0439	0.903302	0.893585	0.913125
LBW	NDVI3000	0.0573	0.903138	0.892773	0.913624			LBW	EVI	0.044	0.903093	0.893387	0.912904
LBW	NDVI3000	0.0574	0.902978	0.892621	0.913455			LBW	EVI	0.0441	0.902884	0.893189	0.912684
LBW	NDVI3000	0.0575	0.902817	0.892469	0.913286			LBW	EVI	0.0442	0.902675	0.892991	0.912463
LBW	NDVI3000	0.0576	0.902657	0.892317	0.913116			LBW	EVI	0.0443	0.902466	0.892793	0.912243
LBW	NDVI3000	0.0577	0.902496	0.892165	0.912947			LBW	EVI	0.0444	0.902257	0.892596	0.912022
LBW	NDVI3000	0.0578	0.902336	0.892013	0.912778			LBW	EVI	0.0445	0.902048	0.892398	0.911802
LBW	NDVI3000	0.0579	0.902175	0.891861	0.912609			LBW	EVI	0.0446	0.901839	0.8922	0.911582
LBW	NDVI3000	0.058	0.902015	0.891709	0.912439			LBW	EVI	0.0447	0.90163	0.892002	0.911361
LBW	NDVI3000	0.0581	0.901854	0.891558	0.91227			LBW	EVI	0.0448	0.901421	0.891805	0.911141
LBW	NDVI3000	0.0582	0.901694	0.891406	0.912101			LBW	EVI	0.0449	0.901212	0.891607	0.910921
LBW	NDVI3000	0.0583	0.901534	0.891254	0.911932			LBW	EVI	0.045	0.901003	0.891409	0.910701
LBW	NDVI3000	0.0584	0.901374	0.891103	0.911763			LBW	EVI	0.0451	0.900795	0.891212	0.910481
LBW	NDVI3000	0.0585	0.901213	0.890951	0.911594			LBW	EVI	0.0452	0.900586	0.891014	0.910261
LBW	NDVI3000	0.0586	0.901053	0.890799	0.911425			LBW	EVI	0.0453	0.900377	0.890817	0.910041
LBW	NDVI3000	0.0587	0.900893	0.890648	0.911256			LBW	EVI	0.0454	0.900169	0.890619	0.909821
LBW	NDVI3000	0.059	0.900412	0.890193	0.910749			LBW	EVI	0.0455	0.89996	0.890422	0.909601
LBW	NDVI3000	0.0591	0.900252	0.890041	0.910581			LBW	EVI	0.0456	0.899752	0.890225	0.909381
LBW	NDVI3000	0.0592	0.900092	0.88989	0.910412			LBW	EVI	0.0457	0.899544	0.890027	0.909161
LBW	NDVI3000	0.0593	0.899932	0.889738	0.910243			LBW	EVI	0.0458	0.899335	0.88983	0.908942
LBW	NDVI3000	0.0596	0.899452	0.889284	0.909737			LBW	EVI	0.0459	0.899127	0.889633	0.908722
LBW	NDVI3000	0.0597	0.899293	0.889133	0.909568			LBW	EVI	0.046	0.898919	0.889436	0.908503
LBW	NDVI3000	0.0598	0.899133	0.888981	0.9094			LBW	EVI	0.0461	0.89871	0.889239	0.908283
LBW	NDVI3000	0.0599	0.898973	0.88883	0.909231			LBW	EVI	0.0462	0.898502	0.889042	0.908064
LBW	NDVI3000	0.06	0.898813	0.888679	0.909063			LBW	EVI	0.0463	0.898294	0.888844	0.907844
LBW	NDVI3000	0.0601	0.898653	0.888528	0.908894			LBW	EVI	0.0464	0.898086	0.888647	0.907625
LBW	NDVI3000	0.0602	0.898493	0.888376	0.908726			LBW	EVI	0.0465	0.897878	0.88845	0.907406
LBW	NDVI3000	0.0603	0.898334	0.888225	0.908557			LBW	EVI	0.0466	0.89767	0.888254	0.907186
LBW	NDVI3000	0.0604	0.898174	0.888074	0.908389			LBW	EVI	0.0467	0.897462	0.888057	0.906967
LBW	NDVI3000	0.0605	0.898014	0.887923	0.908221			LBW	EVI	0.0468	0.897254	0.88786	0.906748
LBW	NDVI3000	0.0606	0.897855	0.887772	0.908052			LBW	EVI	0.0469	0.897046	0.887663	0.906529
LBW	NDVI3000	0.0607	0.897695	0.88762	0.907884			LBW	EVI	0.047	0.896839	0.887466	0.90631
LBW	NDVI3000	0.0609	0.897376	0.887318	0.907547			LBW	EVI	0.0471	0.896631	0.88727	0.906091
LBW	NDVI3000	0.061	0.897216	0.887167	0.907379			LBW	EVI	0.0472	0.896423	0.887073	0.905872
LBW	NDVI3000	0.0612	0.896897	0.886865	0.907043			LBW	EVI	0.0473	0.896216	0.886876	0.905653
LBW	NDVI3000	0.0613	0.896738	0.886714	0.906875			LBW	EVI	0.0474	0.896008	0.88668	0.905434
LBW	NDVI3000	0.0614	0.896578	0.886563	0.906707			LBW	EVI	0.0475	0.8958	0.886483	0.905216
LBW	NDVI3000	0.0615	0.896419	0.886412	0.906539			LBW	EVI	0.0476	0.895593	0.886287	0.904997
LBW	NDVI3000	0.0616	0.89626	0.886261	0.906371			LBW	EVI	0.0477	0.895385	0.88609	0.904778
LBW	NDVI3000	0.0617	0.8961	0.886111	0.906203			LBW	EVI	0.0478	0.895178	0.885894	0.90456
LBW	NDVI3000	0.0618	0.895941	0.88596	0.906035			LBW	EVI	0.0479	0.894971	0.885697	0.904341
LBW	NDVI3000	0.0619	0.895782	0.885809	0.905867			LBW	EVI	0.048	0.894763	0.885501	0.904123
LBW	NDVI3000	0.062	0.895622	0.885658	0.905699			LBW	EVI	0.0481	0.894556	0.885305	0.903904
LBW	NDVI3000	0.0621	0.895463	0.885507	0.905531			LBW	EVI	0.0482	0.894349	0.885108	0.903686
LBW	NDVI3000	0.0622	0.895304	0.885357	0.905363			LBW	EVI	0.0483	0.894142	0.884912	0.903468
LBW	NDVI3000	0.0623	0.895145	0.885206	0.905196			LBW	EVI	0.0484	0.893935	0.884716	0.903249
LBW	NDVI3000	0.0624	0.894986	0.885055	0.905028			LBW	EVI	0.0485	0.893728	0.88452	0.903031
LBW	NDVI3000	0.0625	0.894827	0.884904	0.90486			LBW	EVI	0.0486	0.893521	0.884324	0.902813
LBW	NDVI3000	0.0626	0.894668	0.884754	0.904692			LBW	EVI	0.0487	0.893314	0.884128	0.902595
LBW	NDVI3000	0.0627	0.894508	0.884603	0.904525			LBW	EVI	0.0488	0.893107	0.883932	0.902377
LBW	NDVI3000	0.063	0.894031	0.884151	0.904022			LBW	EVI	0.0489	0.8929	0.883736	0.902159
LBW	NDVI3000	0.0631	0.893873	0.884001	0.903854			LBW	EVI	0.049	0.892693	0.88354	0.901941
LBW	NDVI3000	0.0632	0.893714	0.88385	0.903687			LBW	EVI	0.0491	0.892486	0.883344	0.901723
LBW	NDVI3000	0.0633	0.893555	0.8837	0.903519			LBW	EVI	0.0492	0.89228	0.883148	0.901505
LBW	NDVI3000	0.0634	0.893396	0.883549	0.903352			LBW	EVI	0.0493	0.892073	0.882952	0.901288
LBW	NDVI3000	0.0635	0.893237	0.883399	0.903185			LBW	EVI	0.0494	0.891866	0.882756	0.90107
LBW	NDVI3000	0.0636	0.893078	0.883249	0.903017			LBW	EVI	0.0495	0.89166	0.882561	0.900852
LBW	NDVI3000	0.0637	0.892919	0.883098	0.90285			LBW	EVI	0.0496	0.891453	0.882365	0.900635
LBW	NDVI3000	0.0638	0.892761	0.882948	0.902683			LBW	EVI	0.0497	0.891247	0.882169	0.900417
LBW	NDVI3000	0.0639	0.892602	0.882797	0.902515			LBW	EVI	0.0498	0.89104	0.881974	0.9002
LBW	NDVI3000	0.064	0.892443	0.882647	0.902348			LBW	EVI	0.0499	0.890834	0.881778	0.899982
LBW	NDVI3000	0.0641	0.892285	0.882497	0.902181			LBW	EVI	0.05	0.890627	0.881583	0.899765
LBW	NDVI3000	0.0642	0.892126	0.882347	0.902014			LBW	EVI	0.0501	0.890421	0.881387	0.899548
LBW	NDVI3000	0.0643	0.891967	0.882196	0.901847			LBW	EVI	0.0502	0.890215	0.881192	0.89933
LBW	NDVI3000	0.0644	0.891809	0.882046	0.90168			LBW	EVI	0.0503	0.890009	0.880996	0.899113
LBW	NDVI3000	0.0645	0.89165	0.881896	0.901512			LBW	EVI	0.0504	0.889802	0.880801	0.898896
LBW	NDVI3000	0.0646	0.891492	0.881746	0.901345			LBW	EVI	0.0505	0.889596	0.880606	0.898679
LBW	NDVI3000	0.0647	0.891333	0.881596	0.901178			LBW	EVI	0.0506	0.88939	0.880411	0.898462
LBW	NDVI3000	0.0648	0.891175	0.881446	0.901011			LBW	EVI	0.0507	0.889184	0.880215	0.898245
LBW	NDVI3000	0.0649	0.891016	0.881295	0.900844			LBW	EVI	0.0508	0.888978	0.88002	0.898028
LBW	NDVI3000	0.065	0.890858	0.881145	0.900678			LBW	EVI	0.0509	0.888772	0.879825	0.897811
LBW	NDVI3000	0.0651	0.8907	0.880995	0.900511			LBW	EVI	0.051	0.888567	0.87963	0.897594
LBW	NDVI3000	0.0652	0.890541	0.880845	0.900344			LBW	EVI	0.0511	0.888361	0.879435	0.897377
LBW	NDVI3000	0.0653	0.890383	0.880695	0.900177			LBW	EVI	0.0512	0.888155	0.87924	0.897161
LBW	NDVI3000	0.0654	0.890225	0.880545	0.90001			LBW	EVI	0.0513	0.887949	0.879045	0.896944
LBW	NDVI3000	0.0655	0.890066	0.880395	0.899843			LBW	EVI	0.0514	0.887744	0.87885	0.896727
LBW	NDVI3000	0.0656	0.889908	0.880245	0.899677			LBW	EVI	0.0515	0.887538	0.878655	0.896511
LBW	NDVI3000	0.0657	0.88975	0.880096	0.89951			LBW	EVI	0.0516	0.887332	0.87846	0.896294
LBW	NDVI3000	0.0658	0.889592	0.879946	0.899343			LBW	EVI	0.0517	0.887127	0.878265	0.896078
LBW	NDVI3000	0.0659	0.889434	0.879796	0.899177			LBW	EVI	0.0518	0.886921	0.87807	0.895861
LBW	NDVI3000	0.066	0.889275	0.879646	0.89901			LBW	EVI	0.0519	0.886716	0.877876	0.895645
LBW	NDVI3000	0.0661	0.889117	0.879496	0.898844			LBW	EVI	0.052	0.886511	0.877681	0.895429
LBW	NDVI3000	0.0662	0.888959	0.879346	0.898677			LBW	EVI	0.0521	0.886305	0.877486	0.895213
LBW	NDVI3000	0.0663	0.888801	0.879197	0.898511			LBW	EVI	0.0522	0.8861	0.877292	0.894996
LBW	NDVI3000	0.0664	0.888643	0.879047	0.898344			LBW	EVI	0.0523	0.885895	0.877097	0.89478
LBW	NDVI3000	0.0665	0.888485	0.878897	0.898178			LBW	EVI	0.0524	0.885689	0.876903	0.894564
LBW	NDVI3000	0.0666	0.888327	0.878748	0.898011			LBW	EVI	0.0525	0.885484	0.876708	0.894348
LBW	NDVI3000	0.0667	0.888169	0.878598	0.897845			LBW	EVI	0.0526	0.885279	0.876514	0.894132
LBW	NDVI3000	0.0668	0.888011	0.878448	0.897678			LBW	EVI	0.0527	0.885074	0.876319	0.893916
LBW	NDVI3000	0.0669	0.887853	0.878299	0.897512			LBW	EVI	0.0528	0.884869	0.876125	0.893701
LBW	NDVI3000	0.067	0.887696	0.878149	0.897346			LBW	EVI	0.0529	0.884664	0.875931	0.893485
LBW	NDVI3000	0.0671	0.887538	0.878	0.89718			LBW	EVI	0.053	0.884459	0.875736	0.893269
LBW	NDVI3000	0.0672	0.88738	0.87785	0.897013			LBW	EVI	0.0531	0.884254	0.875542	0.893053
LBW	NDVI3000	0.0673	0.887222	0.877701	0.896847			LBW	EVI	0.0532	0.88405	0.875348	0.892838
LBW	NDVI3000	0.0674	0.887065	0.877551	0.896681			LBW	EVI	0.0533	0.883845	0.875154	0.892622
LBW	NDVI3000	0.0675	0.886907	0.877402	0.896515			LBW	EVI	0.0534	0.88364	0.87496	0.892407
LBW	NDVI3000	0.0676	0.886749	0.877252	0.896349			LBW	EVI	0.0535	0.883435	0.874766	0.892191
LBW	NDVI3000	0.0677	0.886592	0.877103	0.896183			LBW	EVI	0.0536	0.883231	0.874571	0.891976
LBW	NDVI3000	0.0678	0.886434	0.876953	0.896017			LBW	EVI	0.0537	0.883026	0.874377	0.89176
LBW	NDVI3000	0.0679	0.886276	0.876804	0.895851			LBW	EVI	0.0538	0.882822	0.874183	0.891545
LBW	NDVI3000	0.068	0.886119	0.876655	0.895685			LBW	EVI	0.0539	0.882617	0.87399	0.89133
LBW	NDVI3000	0.0681	0.885961	0.876505	0.895519			LBW	EVI	0.054	0.882413	0.873796	0.891115
LBW	NDVI3000	0.0682	0.885804	0.876356	0.895353			LBW	EVI	0.0541	0.882208	0.873602	0.890899
LBW	NDVI3000	0.0683	0.885646	0.876207	0.895187			LBW	EVI	0.0542	0.882004	0.873408	0.890684
LBW	NDVI3000	0.0684	0.885489	0.876058	0.895021			LBW	EVI	0.0543	0.8818	0.873214	0.890469
LBW	NDVI3000	0.0685	0.885331	0.875908	0.894856			LBW	EVI	0.0544	0.881595	0.873021	0.890254
LBW	NDVI3000	0.0686	0.885174	0.875759	0.89469			LBW	EVI	0.0545	0.881391	0.872827	0.890039
LBW	NDVI3000	0.0687	0.885017	0.87561	0.894524			LBW	EVI	0.0546	0.881187	0.872633	0.889825
LBW	NDVI3000	0.0688	0.884859	0.875461	0.894358			LBW	EVI	0.0547	0.880983	0.87244	0.88961
LBW	NDVI3000	0.0689	0.884702	0.875312	0.894193			LBW	EVI	0.0548	0.880779	0.872246	0.889395
LBW	NDVI3000	0.069	0.884545	0.875163	0.894027			LBW	EVI	0.0549	0.880575	0.872053	0.88918
LBW	NDVI3000	0.0691	0.884387	0.875014	0.893861			LBW	EVI	0.055	0.880371	0.871859	0.888966
LBW	NDVI3000	0.0692	0.88423	0.874865	0.893696			LBW	EVI	0.0551	0.880167	0.871666	0.888751
LBW	NDVI3000	0.0693	0.884073	0.874716	0.89353			LBW	EVI	0.0552	0.879963	0.871472	0.888537
LBW	NDVI3000	0.0694	0.883916	0.874567	0.893365			LBW	EVI	0.0553	0.879759	0.871279	0.888322
LBW	NDVI3000	0.0695	0.883759	0.874418	0.893199			LBW	EVI	0.0554	0.879555	0.871086	0.888108
LBW	NDVI3000	0.0696	0.883601	0.874269	0.893034			LBW	EVI	0.0555	0.879352	0.870892	0.887893
LBW	NDVI3000	0.0697	0.883444	0.87412	0.892868			LBW	EVI	0.0556	0.879148	0.870699	0.887679
LBW	NDVI3000	0.0698	0.883287	0.873971	0.892703			LBW	EVI	0.0557	0.878944	0.870506	0.887465
LBW	NDVI3000	0.0699	0.88313	0.873822	0.892538			LBW	EVI	0.0558	0.878741	0.870313	0.88725
LBW	NDVI3000	0.07	0.882973	0.873673	0.892372			LBW	EVI	0.0559	0.878537	0.87012	0.887036
LBW	NDVI3000	0.0701	0.882816	0.873524	0.892207			LBW	EVI	0.056	0.878334	0.869927	0.886822
LBW	NDVI3000	0.0702	0.882659	0.873375	0.892042			LBW	EVI	0.0561	0.87813	0.869734	0.886608
LBW	NDVI3000	0.0703	0.882502	0.873227	0.891877			LBW	EVI	0.0562	0.877927	0.869541	0.886394
LBW	NDVI3000	0.0704	0.882346	0.873078	0.891711			LBW	EVI	0.0563	0.877724	0.869348	0.88618
LBW	NDVI3000	0.0705	0.882189	0.872929	0.891546			LBW	EVI	0.0564	0.87752	0.869155	0.885966
LBW	NDVI3000	0.0706	0.882032	0.872781	0.891381			LBW	EVI	0.0565	0.877317	0.868962	0.885752
LBW	NDVI3000	0.0707	0.881875	0.872632	0.891216			LBW	EVI	0.0566	0.877114	0.868769	0.885539
LBW	NDVI3000	0.0708	0.881718	0.872483	0.891051			LBW	EVI	0.0567	0.876911	0.868576	0.885325
LBW	NDVI3000	0.0709	0.881561	0.872335	0.890886			LBW	EVI	0.0568	0.876707	0.868383	0.885111
LBW	NDVI3000	0.071	0.881405	0.872186	0.890721			LBW	EVI	0.0569	0.876504	0.868191	0.884898
LBW	NDVI3000	0.0711	0.881248	0.872037	0.890556			LBW	EVI	0.057	0.876301	0.867998	0.884684
LBW	NDVI3000	0.0712	0.881091	0.871889	0.890391			LBW	EVI	0.0571	0.876098	0.867805	0.884471
LBW	NDVI3000	0.0713	0.880935	0.87174	0.890226			LBW	EVI	0.0572	0.875895	0.867613	0.884257
LBW	NDVI3000	0.0714	0.880778	0.871592	0.890061			LBW	EVI	0.0573	0.875693	0.86742	0.884044
LBW	NDVI3000	0.0715	0.880622	0.871443	0.889896			LBW	EVI	0.0574	0.87549	0.867228	0.88383
LBW	NDVI3000	0.0716	0.880465	0.871295	0.889732			LBW	EVI	0.0575	0.875287	0.867035	0.883617
LBW	NDVI3000	0.0717	0.880308	0.871146	0.889567			LBW	EVI	0.0576	0.875084	0.866843	0.883404
LBW	NDVI3000	0.0718	0.880152	0.870998	0.889402			LBW	EVI	0.0577	0.874882	0.866651	0.883191
LBW	NDVI3000	0.0719	0.879995	0.87085	0.889237			LBW	EVI	0.0578	0.874679	0.866458	0.882978
LBW	NDVI3000	0.072	0.879839	0.870701	0.889073			LBW	EVI	0.0579	0.874476	0.866266	0.882764
LBW	NDVI3000	0.0721	0.879683	0.870553	0.888908			LBW	EVI	0.058	0.874274	0.866074	0.882551
LBW	NDVI3000	0.0722	0.879526	0.870404	0.888743			LBW	EVI	0.0581	0.874071	0.865881	0.882338
LBW	NDVI3000	0.0723	0.87937	0.870256	0.888579			LBW	EVI	0.0582	0.873869	0.865689	0.882126
LBW	NDVI3000	0.0724	0.879213	0.870108	0.888414			LBW	EVI	0.0583	0.873666	0.865497	0.881913
LBW	NDVI3000	0.0725	0.879057	0.86996	0.88825			LBW	EVI	0.0584	0.873464	0.865305	0.8817
LBW	NDVI3000	0.0726	0.878901	0.869811	0.888085			LBW	EVI	0.0585	0.873262	0.865113	0.881487
LBW	NDVI3000	0.0727	0.878745	0.869663	0.887921			LBW	EVI	0.0586	0.873059	0.864921	0.881274
LBW	NDVI3000	0.0728	0.878588	0.869515	0.887756			LBW	EVI	0.0587	0.872857	0.864729	0.881062
LBW	NDVI3000	0.0729	0.878432	0.869367	0.887592			LBW	EVI	0.0588	0.872655	0.864537	0.880849
LBW	NDVI3000	0.073	0.878276	0.869219	0.887428			LBW	EVI	0.0589	0.872453	0.864345	0.880637
LBW	NDVI3000	0.0731	0.87812	0.869071	0.887263			LBW	EVI	0.059	0.872251	0.864153	0.880424
LBW	NDVI3000	0.0732	0.877964	0.868923	0.887099			LBW	EVI	0.0591	0.872049	0.863961	0.880212
LBW	NDVI3000	0.0733	0.877808	0.868775	0.886935			LBW	EVI	0.0592	0.871847	0.86377	0.879999
LBW	NDVI3000	0.0734	0.877652	0.868627	0.88677			LBW	EVI	0.0593	0.871645	0.863578	0.879787
LBW	NDVI3000	0.0735	0.877496	0.868478	0.886606			LBW	EVI	0.0594	0.871443	0.863386	0.879575
LBW	NDVI3000	0.0736	0.87734	0.868331	0.886442			LBW	EVI	0.0595	0.871241	0.863194	0.879363
LBW	NDVI3000	0.0737	0.877184	0.868183	0.886278			LBW	EVI	0.0596	0.871039	0.863003	0.87915
LBW	NDVI3000	0.0738	0.877028	0.868035	0.886114			LBW	EVI	0.0597	0.870837	0.862811	0.878938
LBW	NDVI3000	0.0739	0.876872	0.867887	0.88595			LBW	EVI	0.0598	0.870636	0.86262	0.878726
LBW	NDVI3000	0.074	0.876716	0.867739	0.885786			LBW	EVI	0.0599	0.870434	0.862428	0.878514
LBW	NDVI3000	0.0741	0.87656	0.867591	0.885622			LBW	EVI	0.06	0.870232	0.862237	0.878302
LBW	NDVI3000	0.0742	0.876404	0.867443	0.885458			LBW	EVI	0.0601	0.870031	0.862045	0.87809
LBW	NDVI3000	0.0743	0.876248	0.867295	0.885294			LBW	EVI	0.0602	0.869829	0.861854	0.877879
LBW	NDVI3000	0.0744	0.876093	0.867147	0.88513			LBW	EVI	0.0603	0.869628	0.861662	0.877667
LBW	NDVI3000	0.0745	0.875937	0.867	0.884966			LBW	EVI	0.0604	0.869426	0.861471	0.877455
LBW	NDVI3000	0.0746	0.875781	0.866852	0.884802			LBW	EVI	0.0605	0.869225	0.86128	0.877243
LBW	NDVI3000	0.0747	0.875625	0.866704	0.884638			LBW	EVI	0.0606	0.869024	0.861089	0.877032
LBW	NDVI3000	0.0748	0.87547	0.866557	0.884474			LBW	EVI	0.0607	0.868822	0.860897	0.87682
LBW	NDVI3000	0.0749	0.875314	0.866409	0.884311			LBW	EVI	0.0608	0.868621	0.860706	0.876609
LBW	NDVI3000	0.075	0.875158	0.866261	0.884147			LBW	EVI	0.0609	0.86842	0.860515	0.876397
LBW	NDVI3000	0.0751	0.875003	0.866114	0.883983			LBW	EVI	0.061	0.868219	0.860324	0.876186
LBW	NDVI3000	0.0752	0.874847	0.865966	0.88382			LBW	EVI	0.0611	0.868018	0.860133	0.875975
LBW	NDVI3000	0.0753	0.874692	0.865818	0.883656			LBW	EVI	0.0612	0.867817	0.859942	0.875763
LBW	NDVI3000	0.0754	0.874536	0.865671	0.883492			LBW	EVI	0.0613	0.867616	0.859751	0.875552
LBW	NDVI3000	0.0755	0.874381	0.865523	0.883329			LBW	EVI	0.0614	0.867415	0.85956	0.875341
LBW	NDVI3000	0.0756	0.874225	0.865376	0.883165			LBW	EVI	0.0615	0.867214	0.859369	0.87513
LBW	NDVI3000	0.0757	0.87407	0.865228	0.883002			LBW	EVI	0.0616	0.867013	0.859178	0.874919
LBW	NDVI3000	0.0758	0.873914	0.865081	0.882838			LBW	EVI	0.0617	0.866812	0.858988	0.874708
LBW	NDVI3000	0.0759	0.873759	0.864933	0.882675			LBW	EVI	0.0618	0.866611	0.858797	0.874497
LBW	NDVI3000	0.076	0.873604	0.864786	0.882511			LBW	EVI	0.0619	0.866411	0.858606	0.874286
LBW	NDVI3000	0.0761	0.873448	0.864639	0.882348			LBW	EVI	0.062	0.86621	0.858416	0.874075
LBW	NDVI3000	0.0762	0.873293	0.864491	0.882185			LBW	EVI	0.0621	0.866009	0.858225	0.873864
LBW	NDVI3000	0.0763	0.873138	0.864344	0.882021			LBW	EVI	0.0622	0.865809	0.858034	0.873653
LBW	NDVI3000	0.0764	0.872983	0.864197	0.881858			LBW	EVI	0.0623	0.865608	0.857844	0.873443
LBW	NDVI3000	0.0765	0.872827	0.864049	0.881695			LBW	EVI	0.0624	0.865408	0.857653	0.873232
LBW	NDVI3000	0.0766	0.872672	0.863902	0.881532			LBW	EVI	0.0625	0.865207	0.857463	0.873021
LBW	NDVI3000	0.0767	0.872517	0.863755	0.881368			LBW	EVI	0.0626	0.865007	0.857272	0.872811
LBW	NDVI3000	0.0768	0.872362	0.863608	0.881205			LBW	EVI	0.0627	0.864806	0.857082	0.8726
LBW	NDVI3000	0.0769	0.872207	0.86346	0.881042			LBW	EVI	0.0628	0.864606	0.856892	0.87239
LBW	NDVI3000	0.077	0.872052	0.863313	0.880879			LBW	EVI	0.0629	0.864406	0.856701	0.87218
LBW	NDVI3000	0.0771	0.871897	0.863166	0.880716			LBW	EVI	0.063	0.864205	0.856511	0.871969
LBW	NDVI3000	0.0772	0.871742	0.863019	0.880553			LBW	EVI	0.0631	0.864005	0.856321	0.871759
LBW	NDVI3000	0.0773	0.871587	0.862872	0.88039			LBW	EVI	0.0632	0.863805	0.85613	0.871549
LBW	NDVI3000	0.0774	0.871432	0.862725	0.880227			LBW	EVI	0.0633	0.863605	0.85594	0.871339
LBW	NDVI3000	0.0775	0.871277	0.862578	0.880064			LBW	EVI	0.0634	0.863405	0.85575	0.871128
LBW	NDVI3000	0.0776	0.871122	0.862431	0.879901			LBW	EVI	0.0635	0.863205	0.85556	0.870918
LBW	NDVI3000	0.0778	0.870812	0.862137	0.879575			LBW	EVI	0.0636	0.863005	0.85537	0.870708
LBW	NDVI3000	0.0779	0.870658	0.86199	0.879413			LBW	EVI	0.0637	0.862805	0.85518	0.870498
LBW	NDVI3000	0.078	0.870503	0.861843	0.87925			LBW	EVI	0.0638	0.862605	0.85499	0.870289
LBW	NDVI3000	0.0781	0.870348	0.861696	0.879087			LBW	EVI	0.0639	0.862406	0.8548	0.870079
LBW	NDVI3000	0.0782	0.870193	0.861549	0.878924			LBW	EVI	0.064	0.862206	0.85461	0.869869
LBW	NDVI3000	0.0783	0.870039	0.861402	0.878762			LBW	EVI	0.0641	0.862006	0.85442	0.869659
LBW	NDVI3000	0.0784	0.869884	0.861255	0.878599			LBW	EVI	0.0642	0.861806	0.85423	0.86945
LBW	NDVI3000	0.0785	0.869729	0.861108	0.878436			LBW	EVI	0.0643	0.861607	0.854041	0.86924
LBW	NDVI3000	0.0786	0.869575	0.860962	0.878274			LBW	EVI	0.0644	0.861407	0.853851	0.86903
LBW	NDVI3000	0.0787	0.86942	0.860815	0.878111			LBW	EVI	0.0645	0.861208	0.853661	0.868821
LBW	NDVI3000	0.0788	0.869265	0.860668	0.877949			LBW	EVI	0.0646	0.861008	0.853472	0.868611
LBW	NDVI3000	0.0789	0.869111	0.860521	0.877786			LBW	EVI	0.0647	0.860809	0.853282	0.868402
LBW	NDVI3000	0.079	0.868956	0.860375	0.877624			LBW	EVI	0.0648	0.860609	0.853092	0.868193
LBW	NDVI3000	0.0791	0.868802	0.860228	0.877461			LBW	EVI	0.0649	0.86041	0.852903	0.867983
LBW	NDVI3000	0.0792	0.868647	0.860081	0.877299			LBW	EVI	0.065	0.860211	0.852713	0.867774
LBW	NDVI3000	0.0793	0.868493	0.859935	0.877136			LBW	EVI	0.0651	0.860012	0.852524	0.867565
LBW	NDVI3000	0.0794	0.868339	0.859788	0.876974			LBW	EVI	0.0652	0.859812	0.852334	0.867356
LBW	NDVI3000	0.0795	0.868184	0.859641	0.876812			LBW	EVI	0.0653	0.859613	0.852145	0.867147
LBW	NDVI3000	0.0796	0.86803	0.859495	0.876649			LBW	EVI	0.0654	0.859414	0.851956	0.866938
LBW	NDVI3000	0.0797	0.867876	0.859348	0.876487			LBW	EVI	0.0655	0.859215	0.851766	0.866729
LBW	NDVI3000	0.0798	0.867721	0.859202	0.876325			LBW	EVI	0.0656	0.859016	0.851577	0.86652
LBW	NDVI3000	0.0799	0.867567	0.859055	0.876163			LBW	EVI	0.0657	0.858817	0.851388	0.866311
LBW	NDVI3000	0.08	0.867413	0.858909	0.876001			LBW	EVI	0.0658	0.858618	0.851199	0.866102
LBW	NDVI3000	0.0801	0.867258	0.858762	0.875839			LBW	EVI	0.0659	0.858419	0.85101	0.865893
LBW	NDVI3000	0.0802	0.867104	0.858616	0.875676			LBW	EVI	0.066	0.85822	0.85082	0.865685
LBW	NDVI3000	0.0803	0.86695	0.85847	0.875514			LBW	EVI	0.0661	0.858022	0.850631	0.865476
LBW	NDVI3000	0.0804	0.866796	0.858323	0.875352			LBW	EVI	0.0662	0.857823	0.850442	0.865267
LBW	NDVI3000	0.0805	0.866642	0.858177	0.87519			LBW	EVI	0.0663	0.857624	0.850253	0.865059
LBW	NDVI3000	0.0806	0.866488	0.858031	0.875028			LBW	EVI	0.0664	0.857425	0.850064	0.86485
LBW	NDVI3000	0.0807	0.866334	0.857884	0.874867			LBW	EVI	0.0665	0.857227	0.849875	0.864642
LBW	NDVI3000	0.0808	0.86618	0.857738	0.874705			LBW	EVI	0.0666	0.857028	0.849686	0.864433
LBW	NDVI3000	0.0809	0.866026	0.857592	0.874543			LBW	EVI	0.0667	0.85683	0.849498	0.864225
LBW	NDVI3000	0.0811	0.865718	0.857299	0.874219			LBW	EVI	0.0668	0.856631	0.849309	0.864017
LBW	NDVI3000	0.0812	0.865564	0.857153	0.874057			LBW	EVI	0.0669	0.856433	0.84912	0.863809
LBW	NDVI3000	0.0813	0.86541	0.857007	0.873896			LBW	EVI	0.067	0.856234	0.848931	0.8636
LBW	NDVI3000	0.0814	0.865256	0.856861	0.873734			LBW	EVI	0.0671	0.856036	0.848743	0.863392
LBW	NDVI3000	0.0815	0.865102	0.856715	0.873572			LBW	EVI	0.0672	0.855838	0.848554	0.863184
LBW	NDVI3000	0.0816	0.864949	0.856569	0.873411			LBW	EVI	0.0673	0.85564	0.848365	0.862976
LBW	NDVI3000	0.0817	0.864795	0.856423	0.873249			LBW	EVI	0.0674	0.855441	0.848177	0.862768
LBW	NDVI3000	0.0818	0.864641	0.856277	0.873087			LBW	EVI	0.0675	0.855243	0.847988	0.86256
LBW	NDVI3000	0.0819	0.864487	0.85613	0.872926			LBW	EVI	0.0676	0.855045	0.8478	0.862353
LBW	NDVI3000	0.082	0.864334	0.855984	0.872764			LBW	EVI	0.0677	0.854847	0.847611	0.862145
LBW	NDVI3000	0.0821	0.86418	0.855839	0.872603			LBW	EVI	0.0678	0.854649	0.847423	0.861937
LBW	NDVI3000	0.0822	0.864026	0.855693	0.872441			LBW	EVI	0.0679	0.854451	0.847234	0.861729
LBW	NDVI3000	0.0823	0.863873	0.855547	0.87228			LBW	EVI	0.068	0.854253	0.847046	0.861522
LBW	NDVI3000	0.0824	0.863719	0.855401	0.872118			LBW	EVI	0.0681	0.854055	0.846858	0.861314
LBW	NDVI3000	0.0825	0.863566	0.855255	0.871957			LBW	EVI	0.0682	0.853858	0.846669	0.861107
LBW	NDVI3000	0.0826	0.863412	0.855109	0.871796			LBW	EVI	0.0683	0.85366	0.846481	0.860899
LBW	NDVI3000	0.0827	0.863259	0.854963	0.871634			LBW	EVI	0.0684	0.853462	0.846293	0.860692
LBW	NDVI3000	0.0828	0.863105	0.854817	0.871473			LBW	EVI	0.0685	0.853264	0.846105	0.860484
LBW	NDVI3000	0.0829	0.862952	0.854672	0.871312			LBW	EVI	0.0686	0.853067	0.845917	0.860277
LBW	NDVI3000	0.083	0.862798	0.854526	0.871151			LBW	EVI	0.0687	0.852869	0.845729	0.86007
LBW	NDVI3000	0.0831	0.862645	0.85438	0.87099			LBW	EVI	0.0688	0.852672	0.845541	0.859863
LBW	NDVI3000	0.0832	0.862491	0.854234	0.870828			LBW	EVI	0.0689	0.852474	0.845353	0.859655
LBW	NDVI3000	0.0833	0.862338	0.854089	0.870667			LBW	EVI	0.069	0.852277	0.845165	0.859448
LBW	NDVI3000	0.0834	0.862185	0.853943	0.870506			LBW	EVI	0.0691	0.852079	0.844977	0.859241
LBW	NDVI3000	0.0835	0.862032	0.853797	0.870345			LBW	EVI	0.0692	0.851882	0.844789	0.859034
LBW	NDVI3000	0.0836	0.861878	0.853652	0.870184			LBW	EVI	0.0693	0.851684	0.844601	0.858827
LBW	NDVI3000	0.0837	0.861725	0.853506	0.870023			LBW	EVI	0.0694	0.851487	0.844413	0.85862
LBW	NDVI3000	0.0838	0.861572	0.853361	0.869862			LBW	EVI	0.0695	0.85129	0.844225	0.858414
LBW	NDVI3000	0.0839	0.861419	0.853215	0.869701			LBW	EVI	0.0696	0.851093	0.844038	0.858207
LBW	NDVI3000	0.084	0.861266	0.853069	0.86954			LBW	EVI	0.0697	0.850896	0.84385	0.858
LBW	NDVI3000	0.0841	0.861112	0.852924	0.86938			LBW	EVI	0.0698	0.850699	0.843662	0.857793
LBW	NDVI3000	0.0842	0.860959	0.852778	0.869219			LBW	EVI	0.0699	0.850501	0.843475	0.857587
LBW	NDVI3000	0.0843	0.860806	0.852633	0.869058			LBW	EVI	0.07	0.850304	0.843287	0.85738
LBW	NDVI3000	0.0844	0.860653	0.852488	0.868897			LBW	EVI	0.0701	0.850108	0.8431	0.857174
LBW	NDVI3000	0.0845	0.8605	0.852342	0.868736			LBW	EVI	0.0702	0.849911	0.842912	0.856967
LBW	NDVI3000	0.0846	0.860347	0.852197	0.868576			LBW	EVI	0.0703	0.849714	0.842725	0.856761
LBW	NDVI3000	0.0847	0.860194	0.852051	0.868415			LBW	EVI	0.0704	0.849517	0.842537	0.856555
LBW	NDVI3000	0.0848	0.860041	0.851906	0.868254			LBW	EVI	0.0705	0.84932	0.84235	0.856348
LBW	NDVI3000	0.0849	0.859888	0.851761	0.868094			LBW	EVI	0.0706	0.849123	0.842162	0.856142
LBW	NDVI3000	0.085	0.859736	0.851615	0.867933			LBW	EVI	0.0707	0.848927	0.841975	0.855936
LBW	NDVI3000	0.0851	0.859583	0.85147	0.867773			LBW	EVI	0.0708	0.84873	0.841788	0.85573
LBW	NDVI3000	0.0852	0.85943	0.851325	0.867612			LBW	EVI	0.0709	0.848534	0.841601	0.855524
LBW	NDVI3000	0.0853	0.859277	0.85118	0.867452			LBW	EVI	0.071	0.848337	0.841413	0.855318
LBW	NDVI3000	0.0854	0.859124	0.851034	0.867291			LBW	EVI	0.0711	0.848141	0.841226	0.855112
LBW	NDVI3000	0.0855	0.858972	0.850889	0.867131			LBW	EVI	0.0712	0.847944	0.841039	0.854906
LBW	NDVI3000	0.0856	0.858819	0.850744	0.86697			LBW	EVI	0.0713	0.847748	0.840852	0.8547
LBW	NDVI3000	0.0857	0.858666	0.850599	0.86681			LBW	EVI	0.0714	0.847551	0.840665	0.854494
LBW	NDVI3000	0.0858	0.858514	0.850454	0.86665			LBW	EVI	0.0715	0.847355	0.840478	0.854288
LBW	NDVI3000	0.0859	0.858361	0.850309	0.866489			LBW	EVI	0.0716	0.847159	0.840291	0.854083
LBW	NDVI3000	0.086	0.858208	0.850164	0.866329			LBW	EVI	0.0717	0.846963	0.840104	0.853877
LBW	NDVI3000	0.0861	0.858056	0.850019	0.866169			LBW	EVI	0.0718	0.846766	0.839917	0.853672
LBW	NDVI3000	0.0862	0.857903	0.849874	0.866009			LBW	EVI	0.0719	0.84657	0.83973	0.853466
LBW	NDVI3000	0.0863	0.857751	0.849729	0.865848			LBW	EVI	0.072	0.846374	0.839543	0.853261
LBW	NDVI3000	0.0864	0.857598	0.849584	0.865688			LBW	EVI	0.0721	0.846178	0.839357	0.853055
LBW	NDVI3000	0.0865	0.857446	0.849439	0.865528			LBW	EVI	0.0722	0.845982	0.83917	0.85285
LBW	NDVI3000	0.0866	0.857293	0.849294	0.865368			LBW	EVI	0.0723	0.845786	0.838983	0.852645
LBW	NDVI3000	0.0867	0.857141	0.849149	0.865208			LBW	EVI	0.0724	0.84559	0.838797	0.852439
LBW	NDVI3000	0.0868	0.856988	0.849004	0.865048			LBW	EVI	0.0725	0.845395	0.83861	0.852234
LBW	NDVI3000	0.0869	0.856836	0.848859	0.864888			LBW	EVI	0.0726	0.845199	0.838423	0.852029
LBW	NDVI3000	0.087	0.856684	0.848714	0.864728			LBW	EVI	0.0727	0.845003	0.838237	0.851824
LBW	NDVI3000	0.0871	0.856531	0.848569	0.864568			LBW	EVI	0.0728	0.844807	0.83805	0.851619
LBW	NDVI3000	0.0872	0.856379	0.848425	0.864408			LBW	EVI	0.0729	0.844612	0.837864	0.851414
LBW	NDVI3000	0.0873	0.856227	0.84828	0.864248			LBW	EVI	0.073	0.844416	0.837678	0.851209
LBW	NDVI3000	0.0874	0.856075	0.848135	0.864089			LBW	EVI	0.0731	0.844221	0.837491	0.851004
LBW	NDVI3000	0.0875	0.855923	0.84799	0.863929			LBW	EVI	0.0732	0.844025	0.837305	0.850799
LBW	NDVI3000	0.0876	0.85577	0.847846	0.863769			LBW	EVI	0.0733	0.84383	0.837119	0.850595
LBW	NDVI3000	0.0877	0.855618	0.847701	0.863609			LBW	EVI	0.0734	0.843634	0.836932	0.85039
LBW	NDVI3000	0.0878	0.855466	0.847556	0.86345			LBW	EVI	0.0735	0.843439	0.836746	0.850185
LBW	NDVI3000	0.0879	0.855314	0.847412	0.86329			LBW	EVI	0.0736	0.843244	0.83656	0.849981
LBW	NDVI3000	0.088	0.855162	0.847267	0.86313			LBW	EVI	0.0737	0.843048	0.836374	0.849776
LBW	NDVI3000	0.0881	0.85501	0.847122	0.862971			LBW	EVI	0.0738	0.842853	0.836188	0.849572
LBW	NDVI3000	0.0882	0.854858	0.846978	0.862811			LBW	EVI	0.0739	0.842658	0.836002	0.849368
LBW	NDVI3000	0.0883	0.854706	0.846833	0.862652			LBW	EVI	0.074	0.842463	0.835816	0.849163
LBW	NDVI3000	0.0884	0.854554	0.846689	0.862492			LBW	EVI	0.0741	0.842268	0.83563	0.848959
LBW	NDVI3000	0.0885	0.854402	0.846544	0.862333			LBW	EVI	0.0742	0.842073	0.835444	0.848755
LBW	NDVI3000	0.0886	0.85425	0.8464	0.862173			LBW	EVI	0.0743	0.841878	0.835258	0.848551
LBW	NDVI3000	0.0887	0.854098	0.846255	0.862014			LBW	EVI	0.0744	0.841683	0.835072	0.848346
LBW	NDVI3000	0.0888	0.853946	0.846111	0.861854			LBW	EVI	0.0745	0.841488	0.834886	0.848142
LBW	NDVI3000	0.0889	0.853795	0.845967	0.861695			LBW	EVI	0.0746	0.841293	0.8347	0.847938
LBW	NDVI3000	0.089	0.853643	0.845822	0.861536			LBW	EVI	0.0747	0.841099	0.834515	0.847735
LBW	NDVI3000	0.0891	0.853491	0.845678	0.861376			LBW	EVI	0.0748	0.840904	0.834329	0.847531
LBW	NDVI3000	0.0892	0.853339	0.845534	0.861217			LBW	EVI	0.0749	0.840709	0.834143	0.847327
LBW	NDVI3000	0.0893	0.853188	0.845389	0.861058			LBW	EVI	0.075	0.840515	0.833958	0.847123
LBW	NDVI3000	0.0894	0.853036	0.845245	0.860899			LBW	EVI	0.0751	0.84032	0.833772	0.846919
LBW	NDVI3000	0.0895	0.852884	0.845101	0.860739			LBW	EVI	0.0752	0.840126	0.833587	0.846716
LBW	NDVI3000	0.0896	0.852733	0.844956	0.86058			LBW	EVI	0.0753	0.839931	0.833401	0.846512
LBW	NDVI3000	0.0897	0.852581	0.844812	0.860421			LBW	EVI	0.0754	0.839737	0.833216	0.846309
LBW	NDVI3000	0.0898	0.852429	0.844668	0.860262			LBW	EVI	0.0755	0.839542	0.83303	0.846105
LBW	NDVI3000	0.0899	0.852278	0.844524	0.860103			LBW	EVI	0.0756	0.839348	0.832845	0.845902
LBW	NDVI3000	0.09	0.852126	0.84438	0.859944			LBW	EVI	0.0757	0.839154	0.83266	0.845698
LBW	NDVI3000	0.0901	0.851975	0.844236	0.859785			LBW	EVI	0.0758	0.838959	0.832474	0.845495
LBW	NDVI3000	0.0902	0.851823	0.844091	0.859626			LBW	EVI	0.0759	0.838765	0.832289	0.845292
LBW	NDVI3000	0.0903	0.851672	0.843947	0.859467			LBW	EVI	0.076	0.838571	0.832104	0.845089
LBW	NDVI3000	0.0904	0.851521	0.843803	0.859308			LBW	EVI	0.0761	0.838377	0.831919	0.844886
LBW	NDVI3000	0.0905	0.851369	0.843659	0.859149			LBW	EVI	0.0762	0.838183	0.831734	0.844683
LBW	NDVI3000	0.0906	0.851218	0.843515	0.858991			LBW	EVI	0.0763	0.837989	0.831548	0.84448
LBW	NDVI3000	0.0907	0.851066	0.843371	0.858832			LBW	EVI	0.0764	0.837795	0.831363	0.844277
LBW	NDVI3000	0.0908	0.850915	0.843227	0.858673			LBW	EVI	0.0765	0.837601	0.831178	0.844074
LBW	NDVI3000	0.0909	0.850764	0.843083	0.858514			LBW	EVI	0.0766	0.837407	0.830994	0.843871
LBW	NDVI3000	0.091	0.850613	0.842939	0.858356			LBW	EVI	0.0767	0.837214	0.830809	0.843668
LBW	NDVI3000	0.0911	0.850461	0.842796	0.858197			LBW	EVI	0.0768	0.83702	0.830624	0.843465
LBW	NDVI3000	0.0912	0.85031	0.842652	0.858038			LBW	EVI	0.0769	0.836826	0.830439	0.843263
LBW	NDVI3000	0.0913	0.850159	0.842508	0.85788			LBW	EVI	0.077	0.836633	0.830254	0.84306
LBW	NDVI3000	0.0914	0.850008	0.842364	0.857721			LBW	EVI	0.0771	0.836439	0.830069	0.842858
LBW	NDVI3000	0.0915	0.849857	0.84222	0.857563			LBW	EVI	0.0772	0.836246	0.829885	0.842655
LBW	NDVI3000	0.0916	0.849706	0.842076	0.857404			LBW	EVI	0.0773	0.836052	0.8297	0.842453
LBW	NDVI3000	0.0917	0.849555	0.841933	0.857246			LBW	EVI	0.0774	0.835859	0.829515	0.842251
LBW	NDVI3000	0.0918	0.849404	0.841789	0.857087			LBW	EVI	0.0775	0.835665	0.829331	0.842048
LBW	NDVI3000	0.0919	0.849253	0.841645	0.856929			LBW	EVI	0.0776	0.835472	0.829146	0.841846
LBW	NDVI3000	0.092	0.849102	0.841501	0.85677			LBW	EVI	0.0777	0.835279	0.828962	0.841644
LBW	NDVI3000	0.0921	0.848951	0.841358	0.856612			LBW	EVI	0.0778	0.835086	0.828777	0.841442
LBW	NDVI3000	0.0922	0.8488	0.841214	0.856454			LBW	EVI	0.0779	0.834892	0.828593	0.84124
LBW	NDVI3000	0.0923	0.848649	0.84107	0.856295			LBW	EVI	0.078	0.834699	0.828409	0.841038
LBW	NDVI3000	0.0924	0.848498	0.840927	0.856137			LBW	EVI	0.0781	0.834506	0.828224	0.840836
LBW	NDVI3000	0.0925	0.848347	0.840783	0.855979			LBW	EVI	0.0782	0.834313	0.82804	0.840634
LBW	NDVI3000	0.0926	0.848196	0.84064	0.855821			LBW	EVI	0.0783	0.83412	0.827856	0.840432
LBW	NDVI3000	0.0927	0.848045	0.840496	0.855662			LBW	EVI	0.0784	0.833927	0.827672	0.84023
LBW	NDVI3000	0.0928	0.847895	0.840353	0.855504			LBW	EVI	0.0785	0.833734	0.827487	0.840029
LBW	NDVI3000	0.0929	0.847744	0.840209	0.855346			LBW	EVI	0.0786	0.833542	0.827303	0.839827
LBW	NDVI3000	0.093	0.847593	0.840066	0.855188			LBW	EVI	0.0787	0.833349	0.827119	0.839626
LBW	NDVI3000	0.0931	0.847443	0.839922	0.85503			LBW	EVI	0.0788	0.833156	0.826935	0.839424
LBW	NDVI3000	0.0932	0.847292	0.839779	0.854872			LBW	EVI	0.0789	0.832964	0.826751	0.839223
LBW	NDVI3000	0.0933	0.847141	0.839635	0.854714			LBW	EVI	0.079	0.832771	0.826567	0.839021
LBW	NDVI3000	0.0934	0.846991	0.839492	0.854556			LBW	EVI	0.0791	0.832578	0.826383	0.83882
LBW	NDVI3000	0.0935	0.84684	0.839349	0.854398			LBW	EVI	0.0792	0.832386	0.8262	0.838619
LBW	NDVI3000	0.0936	0.846689	0.839205	0.85424			LBW	EVI	0.0793	0.832193	0.826016	0.838417
LBW	NDVI3000	0.0937	0.846539	0.839062	0.854082			LBW	EVI	0.0794	0.832001	0.825832	0.838216
LBW	NDVI3000	0.0938	0.846388	0.838919	0.853925			LBW	EVI	0.0795	0.831809	0.825648	0.838015
LBW	NDVI3000	0.0939	0.846238	0.838775	0.853767			LBW	EVI	0.0796	0.831616	0.825465	0.837814
LBW	NDVI3000	0.094	0.846088	0.838632	0.853609			LBW	EVI	0.0797	0.831424	0.825281	0.837613
LBW	NDVI3000	0.0941	0.845937	0.838489	0.853451			LBW	EVI	0.0798	0.831232	0.825097	0.837412
LBW	NDVI3000	0.0942	0.845787	0.838346	0.853294			LBW	EVI	0.0799	0.83104	0.824914	0.837212
LBW	NDVI3000	0.0943	0.845636	0.838203	0.853136			LBW	EVI	0.08	0.830848	0.82473	0.837011
LBW	NDVI3000	0.0944	0.845486	0.838059	0.852978			LBW	EVI	0.0801	0.830656	0.824547	0.83681
LBW	NDVI3000	0.0945	0.845336	0.837916	0.852821			LBW	EVI	0.0802	0.830464	0.824363	0.836609
LBW	NDVI3000	0.0946	0.845185	0.837773	0.852663			LBW	EVI	0.0803	0.830272	0.82418	0.836409
LBW	NDVI3000	0.0947	0.845035	0.83763	0.852506			LBW	EVI	0.0804	0.83008	0.823997	0.836208
LBW	NDVI3000	0.0948	0.844885	0.837487	0.852348			LBW	EVI	0.0805	0.829888	0.823813	0.836008
LBW	NDVI3000	0.0949	0.844735	0.837344	0.852191			LBW	EVI	0.0806	0.829696	0.82363	0.835807
LBW	NDVI3000	0.095	0.844585	0.837201	0.852033			LBW	EVI	0.0807	0.829505	0.823447	0.835607
LBW	NDVI3000	0.0951	0.844434	0.837058	0.851876			LBW	EVI	0.0808	0.829313	0.823264	0.835407
LBW	NDVI3000	0.0952	0.844284	0.836915	0.851718			LBW	EVI	0.0809	0.829121	0.823081	0.835207
LBW	NDVI3000	0.0953	0.844134	0.836772	0.851561			LBW	EVI	0.081	0.82893	0.822897	0.835007
LBW	NDVI3000	0.0954	0.843984	0.836629	0.851404			LBW	EVI	0.0811	0.828738	0.822714	0.834806
LBW	NDVI3000	0.0955	0.843834	0.836486	0.851246			LBW	EVI	0.0812	0.828547	0.822531	0.834606
LBW	NDVI3000	0.0956	0.843684	0.836343	0.851089			LBW	EVI	0.0813	0.828356	0.822348	0.834406
LBW	NDVI3000	0.0957	0.843534	0.8362	0.850932			LBW	EVI	0.0814	0.828164	0.822166	0.834207
LBW	NDVI3000	0.0958	0.843384	0.836058	0.850775			LBW	EVI	0.0815	0.827973	0.821983	0.834007
LBW	NDVI3000	0.0959	0.843234	0.835915	0.850617			LBW	EVI	0.0816	0.827782	0.8218	0.833807
LBW	NDVI3000	0.096	0.843084	0.835772	0.85046			LBW	EVI	0.0817	0.82759	0.821617	0.833607
LBW	NDVI3000	0.0961	0.842934	0.835629	0.850303			LBW	EVI	0.0818	0.827399	0.821434	0.833408
LBW	NDVI3000	0.0962	0.842784	0.835487	0.850146			LBW	EVI	0.0819	0.827208	0.821252	0.833208
LBW	NDVI3000	0.0963	0.842635	0.835344	0.849989			LBW	EVI	0.082	0.827017	0.821069	0.833009
LBW	NDVI3000	0.0964	0.842485	0.835201	0.849832			LBW	EVI	0.0821	0.826826	0.820886	0.832809
LBW	NDVI3000	0.0965	0.842335	0.835058	0.849675			LBW	EVI	0.0822	0.826635	0.820704	0.83261
LBW	NDVI3000	0.0966	0.842185	0.834916	0.849518			LBW	EVI	0.0823	0.826444	0.820521	0.83241
LBW	NDVI3000	0.0967	0.842036	0.834773	0.849361			LBW	EVI	0.0824	0.826254	0.820339	0.832211
LBW	NDVI3000	0.0968	0.841886	0.83463	0.849204			LBW	EVI	0.0825	0.826063	0.820156	0.832012
LBW	NDVI3000	0.0969	0.841736	0.834488	0.849047			LBW	EVI	0.0826	0.825872	0.819974	0.831813
LBW	NDVI3000	0.097	0.841586	0.834345	0.848891			LBW	EVI	0.0827	0.825682	0.819792	0.831614
LBW	NDVI3000	0.0971	0.841437	0.834203	0.848734			LBW	EVI	0.0828	0.825491	0.819609	0.831415
LBW	NDVI3000	0.0972	0.841287	0.83406	0.848577			LBW	EVI	0.0829	0.8253	0.819427	0.831216
LBW	NDVI3000	0.0973	0.841138	0.833918	0.84842			LBW	EVI	0.083	0.82511	0.819245	0.831017
LBW	NDVI3000	0.0974	0.840988	0.833775	0.848264			LBW	EVI	0.0831	0.824919	0.819063	0.830818
LBW	NDVI3000	0.0975	0.840839	0.833633	0.848107			LBW	EVI	0.0832	0.824729	0.818881	0.830619
LBW	NDVI3000	0.0976	0.840689	0.83349	0.84795			LBW	EVI	0.0833	0.824539	0.818699	0.830421
LBW	NDVI3000	0.0977	0.84054	0.833348	0.847794			LBW	EVI	0.0834	0.824348	0.818517	0.830222
LBW	NDVI3000	0.0978	0.84039	0.833205	0.847637			LBW	EVI	0.0835	0.824158	0.818335	0.830023
LBW	NDVI3000	0.0979	0.840241	0.833063	0.84748			LBW	EVI	0.0836	0.823968	0.818153	0.829825
LBW	NDVI3000	0.098	0.840091	0.832921	0.847324			LBW	EVI	0.0837	0.823778	0.817971	0.829626
LBW	NDVI3000	0.0981	0.839942	0.832778	0.847167			LBW	EVI	0.0838	0.823588	0.817789	0.829428
LBW	NDVI3000	0.0982	0.839793	0.832636	0.847011			LBW	EVI	0.0839	0.823398	0.817607	0.82923
LBW	NDVI3000	0.0983	0.839643	0.832494	0.846855			LBW	EVI	0.084	0.823208	0.817425	0.829031
LBW	NDVI3000	0.0984	0.839494	0.832352	0.846698			LBW	EVI	0.0841	0.823018	0.817244	0.828833
LBW	NDVI3000	0.0985	0.839345	0.832209	0.846542			LBW	EVI	0.0842	0.822828	0.817062	0.828635
LBW	NDVI3000	0.0986	0.839196	0.832067	0.846385			LBW	EVI	0.0843	0.822638	0.81688	0.828437
LBW	NDVI3000	0.0987	0.839047	0.831925	0.846229			LBW	EVI	0.0844	0.822449	0.816699	0.828239
LBW	NDVI3000	0.0988	0.838897	0.831783	0.846073			LBW	EVI	0.0845	0.822259	0.816517	0.828041
LBW	NDVI3000	0.0989	0.838748	0.831641	0.845917			LBW	EVI	0.0846	0.822069	0.816336	0.827843
LBW	NDVI3000	0.099	0.838599	0.831498	0.84576			LBW	EVI	0.0847	0.82188	0.816154	0.827646
LBW	NDVI3000	0.0991	0.83845	0.831356	0.845604			LBW	EVI	0.0848	0.82169	0.815973	0.827448
LBW	NDVI3000	0.0992	0.838301	0.831214	0.845448			LBW	EVI	0.0849	0.821501	0.815792	0.82725
LBW	NDVI3000	0.0993	0.838152	0.831072	0.845292			LBW	EVI	0.085	0.821312	0.81561	0.827053
LBW	NDVI3000	0.0994	0.838003	0.83093	0.845136			LBW	EVI	0.0851	0.821122	0.815429	0.826855
LBW	NDVI3000	0.0995	0.837854	0.830788	0.84498			LBW	EVI	0.0852	0.820933	0.815248	0.826658
LBW	NDVI3000	0.0996	0.837705	0.830646	0.844824			LBW	EVI	0.0853	0.820744	0.815067	0.82646
LBW	NDVI3000	0.0997	0.837556	0.830504	0.844668			LBW	EVI	0.0854	0.820554	0.814885	0.826263
LBW	NDVI3000	0.0998	0.837407	0.830362	0.844512			LBW	EVI	0.0855	0.820365	0.814704	0.826066
LBW	NDVI3000	0.0999	0.837258	0.83022	0.844356			LBW	EVI	0.0856	0.820176	0.814523	0.825868
LBW	NDVI3000	0.1	0.837109	0.830078	0.8442			LBW	EVI	0.0857	0.819987	0.814342	0.825671
LBW	NDVI3000	0.1001	0.836961	0.829936	0.844044			LBW	EVI	0.0858	0.819798	0.814161	0.825474
LBW	NDVI3000	0.1002	0.836812	0.829795	0.843888			LBW	EVI	0.0859	0.819609	0.81398	0.825277
LBW	NDVI3000	0.1003	0.836663	0.829653	0.843733			LBW	EVI	0.086	0.819421	0.8138	0.82508
LBW	NDVI3000	0.1004	0.836514	0.829511	0.843577			LBW	EVI	0.0861	0.819232	0.813619	0.824883
LBW	NDVI3000	0.1005	0.836366	0.829369	0.843421			LBW	EVI	0.0862	0.819043	0.813438	0.824687
LBW	NDVI3000	0.1006	0.836217	0.829227	0.843265			LBW	EVI	0.0863	0.818854	0.813257	0.82449
LBW	NDVI3000	0.1007	0.836068	0.829086	0.84311			LBW	EVI	0.0864	0.818666	0.813077	0.824293
LBW	NDVI3000	0.1008	0.83592	0.828944	0.842954			LBW	EVI	0.0865	0.818477	0.812896	0.824097
LBW	NDVI3000	0.1009	0.835771	0.828802	0.842798			LBW	EVI	0.0866	0.818289	0.812715	0.8239
LBW	NDVI3000	0.101	0.835622	0.82866	0.842643			LBW	EVI	0.0867	0.8181	0.812535	0.823704
LBW	NDVI3000	0.1011	0.835474	0.828519	0.842487			LBW	EVI	0.0868	0.817912	0.812354	0.823507
LBW	NDVI3000	0.1012	0.835325	0.828377	0.842332			LBW	EVI	0.0869	0.817723	0.812174	0.823311
LBW	NDVI3000	0.1013	0.835177	0.828236	0.842176			LBW	EVI	0.087	0.817535	0.811994	0.823115
LBW	NDVI3000	0.1014	0.835028	0.828094	0.842021			LBW	EVI	0.0871	0.817347	0.811813	0.822918
LBW	NDVI3000	0.1015	0.83488	0.827952	0.841865			LBW	EVI	0.0872	0.817159	0.811633	0.822722
LBW	NDVI3000	0.1016	0.834731	0.827811	0.84171			LBW	EVI	0.0873	0.816971	0.811453	0.822526
LBW	NDVI3000	0.1017	0.834583	0.827669	0.841555			LBW	EVI	0.0874	0.816782	0.811272	0.82233
LBW	NDVI3000	0.1018	0.834435	0.827528	0.841399			LBW	EVI	0.0875	0.816594	0.811092	0.822134
LBW	NDVI3000	0.1019	0.834286	0.827386	0.841244			LBW	EVI	0.0876	0.816407	0.810912	0.821938
LBW	NDVI3000	0.102	0.834138	0.827245	0.841089			LBW	EVI	0.0877	0.816219	0.810732	0.821742
LBW	NDVI3000	0.1021	0.83399	0.827103	0.840933			LBW	EVI	0.0878	0.816031	0.810552	0.821547
LBW	NDVI3000	0.1022	0.833841	0.826962	0.840778			LBW	EVI	0.0879	0.815843	0.810372	0.821351
LBW	NDVI3000	0.1023	0.833693	0.82682	0.840623			LBW	EVI	0.088	0.815655	0.810192	0.821155
LBW	NDVI3000	0.1024	0.833545	0.826679	0.840468			LBW	EVI	0.0881	0.815468	0.810012	0.82096
LBW	NDVI3000	0.1025	0.833397	0.826538	0.840313			LBW	EVI	0.0882	0.81528	0.809832	0.820764
LBW	NDVI3000	0.1026	0.833249	0.826396	0.840158			LBW	EVI	0.0883	0.815092	0.809652	0.820569
LBW	NDVI3000	0.1027	0.8331	0.826255	0.840003			LBW	EVI	0.0884	0.814905	0.809473	0.820374
LBW	NDVI3000	0.1028	0.832952	0.826114	0.839848			LBW	EVI	0.0885	0.814717	0.809293	0.820178
LBW	NDVI3000	0.1029	0.832804	0.825973	0.839693			LBW	EVI	0.0886	0.81453	0.809113	0.819983
LBW	NDVI3000	0.103	0.832656	0.825831	0.839538			LBW	EVI	0.0887	0.814343	0.808934	0.819788
LBW	NDVI3000	0.1031	0.832508	0.82569	0.839383			LBW	EVI	0.0888	0.814155	0.808754	0.819593
LBW	NDVI3000	0.1032	0.83236	0.825549	0.839228			LBW	EVI	0.0889	0.813968	0.808575	0.819398
LBW	NDVI3000	0.1033	0.832212	0.825408	0.839073			LBW	EVI	0.089	0.813781	0.808395	0.819203
LBW	NDVI3000	0.1034	0.832064	0.825267	0.838918			LBW	EVI	0.0891	0.813594	0.808216	0.819008
LBW	NDVI3000	0.1035	0.831916	0.825125	0.838763			LBW	EVI	0.0892	0.813407	0.808036	0.818813
LBW	NDVI3000	0.1036	0.831769	0.824984	0.838609			LBW	EVI	0.0893	0.81322	0.807857	0.818619
LBW	NDVI3000	0.1037	0.831621	0.824843	0.838454			LBW	EVI	0.0894	0.813033	0.807678	0.818424
LBW	NDVI3000	0.1038	0.831473	0.824702	0.838299			LBW	EVI	0.0895	0.812846	0.807498	0.818229
LBW	NDVI3000	0.1039	0.831325	0.824561	0.838144			LBW	EVI	0.0896	0.812659	0.807319	0.818035
LBW	NDVI3000	0.104	0.831177	0.82442	0.83799			LBW	EVI	0.0897	0.812473	0.80714	0.81784
LBW	NDVI3000	0.1041	0.83103	0.824279	0.837835			LBW	EVI	0.0898	0.812286	0.806961	0.817646
LBW	NDVI3000	0.1042	0.830882	0.824138	0.837681			LBW	EVI	0.0899	0.812099	0.806782	0.817452
LBW	NDVI3000	0.1043	0.830734	0.823997	0.837526			LBW	EVI	0.09	0.811913	0.806603	0.817257
LBW	NDVI3000	0.1044	0.830586	0.823856	0.837372			LBW	EVI	0.0901	0.811726	0.806424	0.817063
LBW	NDVI3000	0.1045	0.830439	0.823715	0.837217			LBW	EVI	0.0902	0.81154	0.806245	0.816869
LBW	NDVI3000	0.1046	0.830291	0.823574	0.837063			LBW	EVI	0.0903	0.811353	0.806066	0.816675
LBW	NDVI3000	0.1047	0.830144	0.823434	0.836908			LBW	EVI	0.0904	0.811167	0.805887	0.816481
LBW	NDVI3000	0.1048	0.829996	0.823293	0.836754			LBW	EVI	0.0905	0.810981	0.805708	0.816287
LBW	NDVI3000	0.1049	0.829849	0.823152	0.8366			LBW	EVI	0.0906	0.810794	0.80553	0.816093
LBW	NDVI3000	0.105	0.829701	0.823011	0.836445			LBW	EVI	0.0907	0.810608	0.805351	0.8159
LBW	NDVI3000	0.1051	0.829554	0.82287	0.836291			LBW	EVI	0.0908	0.810422	0.805172	0.815706
LBW	NDVI3000	0.1052	0.829406	0.82273	0.836137			LBW	EVI	0.0909	0.810236	0.804994	0.815512
LBW	NDVI3000	0.1053	0.829259	0.822589	0.835982			LBW	EVI	0.091	0.81005	0.804815	0.815319
LBW	NDVI3000	0.1054	0.829111	0.822448	0.835828			LBW	EVI	0.0911	0.809864	0.804637	0.815125
LBW	NDVI3000	0.1055	0.828964	0.822308	0.835674			LBW	EVI	0.0912	0.809678	0.804458	0.814932
LBW	NDVI3000	0.1056	0.828817	0.822167	0.83552			LBW	EVI	0.0913	0.809492	0.80428	0.814739
LBW	NDVI3000	0.1057	0.828669	0.822026	0.835366			LBW	EVI	0.0914	0.809307	0.804101	0.814545
LBW	NDVI3000	0.1058	0.828522	0.821886	0.835212			LBW	EVI	0.0915	0.809121	0.803923	0.814352
LBW	NDVI3000	0.1059	0.828375	0.821745	0.835058			LBW	EVI	0.0916	0.808935	0.803745	0.814159
LBW	NDVI3000	0.106	0.828228	0.821605	0.834904			LBW	EVI	0.0917	0.80875	0.803567	0.813966
LBW	NDVI3000	0.1061	0.82808	0.821464	0.83475			LBW	EVI	0.0918	0.808564	0.803389	0.813773
LBW	NDVI3000	0.1062	0.827933	0.821323	0.834596			LBW	EVI	0.0919	0.808379	0.80321	0.81358
LBW	NDVI3000	0.1063	0.827786	0.821183	0.834442			LBW	EVI	0.092	0.808193	0.803032	0.813387
LBW	NDVI3000	0.1064	0.827639	0.821042	0.834288			LBW	EVI	0.0921	0.808008	0.802854	0.813194
LBW	NDVI3000	0.1065	0.827492	0.820902	0.834134			LBW	EVI	0.0922	0.807822	0.802676	0.813002
LBW	NDVI3000	0.1066	0.827345	0.820762	0.833981			LBW	EVI	0.0923	0.807637	0.802498	0.812809
LBW	NDVI3000	0.1067	0.827198	0.820621	0.833827			LBW	EVI	0.0924	0.807452	0.802321	0.812616
LBW	NDVI3000	0.1068	0.827051	0.820481	0.833673			LBW	EVI	0.0925	0.807267	0.802143	0.812424
LBW	NDVI3000	0.1069	0.826904	0.820341	0.83352			LBW	EVI	0.0926	0.807082	0.801965	0.812231
LBW	NDVI3000	0.107	0.826757	0.8202	0.833366			LBW	EVI	0.0927	0.806897	0.801787	0.812039
LBW	NDVI3000	0.1071	0.82661	0.82006	0.833212			LBW	EVI	0.0928	0.806712	0.801609	0.811847
LBW	NDVI3000	0.1072	0.826463	0.81992	0.833059			LBW	EVI	0.0929	0.806527	0.801432	0.811654
LBW	NDVI3000	0.1073	0.826316	0.819779	0.832905			LBW	EVI	0.093	0.806342	0.801254	0.811462
LBW	NDVI3000	0.1074	0.826169	0.819639	0.832752			LBW	EVI	0.0931	0.806157	0.801077	0.81127
LBW	NDVI3000	0.1075	0.826023	0.819499	0.832598			LBW	EVI	0.0932	0.805973	0.800899	0.811078
LBW	NDVI3000	0.1076	0.825876	0.819359	0.832445			LBW	EVI	0.0933	0.805788	0.800722	0.810886
LBW	NDVI3000	0.1077	0.825729	0.819219	0.832291			LBW	EVI	0.0934	0.805603	0.800544	0.810694
LBW	NDVI3000	0.1078	0.825582	0.819078	0.832138			LBW	EVI	0.0935	0.805419	0.800367	0.810503
LBW	NDVI3000	0.1079	0.825436	0.818938	0.831985			LBW	EVI	0.0936	0.805234	0.80019	0.810311
LBW	NDVI3000	0.108	0.825289	0.818798	0.831831			LBW	EVI	0.0937	0.80505	0.800012	0.810119
LBW	NDVI3000	0.1081	0.825142	0.818658	0.831678			LBW	EVI	0.0938	0.804866	0.799835	0.809928
LBW	NDVI3000	0.1082	0.824996	0.818518	0.831525			LBW	EVI	0.0939	0.804681	0.799658	0.809736
LBW	NDVI3000	0.1083	0.824849	0.818378	0.831371			LBW	EVI	0.094	0.804497	0.799481	0.809545
LBW	NDVI3000	0.1084	0.824703	0.818238	0.831218			LBW	EVI	0.0941	0.804313	0.799304	0.809353
LBW	NDVI3000	0.1085	0.824556	0.818098	0.831065			LBW	EVI	0.0942	0.804129	0.799127	0.809162
LBW	NDVI3000	0.1086	0.82441	0.817958	0.830912			LBW	EVI	0.0943	0.803945	0.79895	0.808971
LBW	NDVI3000	0.1087	0.824263	0.817818	0.830759			LBW	EVI	0.0944	0.803761	0.798773	0.80878
LBW	NDVI3000	0.1088	0.824117	0.817678	0.830606			LBW	EVI	0.0945	0.803577	0.798596	0.808588
LBW	NDVI3000	0.1089	0.82397	0.817538	0.830453			LBW	EVI	0.0946	0.803393	0.798419	0.808397
LBW	NDVI3000	0.109	0.823824	0.817399	0.8303			LBW	EVI	0.0947	0.803209	0.798242	0.808207
LBW	NDVI3000	0.1091	0.823678	0.817259	0.830147			LBW	EVI	0.0948	0.803025	0.798066	0.808016
LBW	NDVI3000	0.1092	0.823531	0.817119	0.829994			LBW	EVI	0.0949	0.802842	0.797889	0.807825
LBW	NDVI3000	0.1093	0.823385	0.816979	0.829841			LBW	EVI	0.095	0.802658	0.797712	0.807634
LBW	NDVI3000	0.1094	0.823239	0.816839	0.829688			LBW	EVI	0.0951	0.802474	0.797536	0.807443
LBW	NDVI3000	0.1095	0.823092	0.8167	0.829535			LBW	EVI	0.0952	0.802291	0.797359	0.807253
LBW	NDVI3000	0.1096	0.822946	0.81656	0.829383			LBW	EVI	0.0953	0.802107	0.797183	0.807062
LBW	NDVI3000	0.1097	0.8228	0.81642	0.82923			LBW	EVI	0.0954	0.801924	0.797006	0.806872
LBW	NDVI3000	0.1098	0.822654	0.816281	0.829077			LBW	EVI	0.0955	0.801741	0.79683	0.806682
LBW	NDVI3000	0.1099	0.822508	0.816141	0.828924			LBW	EVI	0.0956	0.801557	0.796654	0.806491
LBW	NDVI3000	0.11	0.822362	0.816001	0.828772			LBW	EVI	0.0957	0.801374	0.796477	0.806301
LBW	NDVI3000	0.1101	0.822216	0.815862	0.828619			LBW	EVI	0.0958	0.801191	0.796301	0.806111
LBW	NDVI3000	0.1102	0.82207	0.815722	0.828467			LBW	EVI	0.0959	0.801008	0.796125	0.805921
LBW	NDVI3000	0.1103	0.821924	0.815583	0.828314			LBW	EVI	0.096	0.800825	0.795949	0.805731
LBW	NDVI3000	0.1104	0.821778	0.815443	0.828162			LBW	EVI	0.0961	0.800642	0.795773	0.805541
LBW	NDVI3000	0.1105	0.821632	0.815303	0.828009			LBW	EVI	0.0962	0.800459	0.795596	0.805351
LBW	NDVI3000	0.1106	0.821486	0.815164	0.827857			LBW	EVI	0.0963	0.800276	0.79542	0.805161
LBW	NDVI3000	0.1107	0.82134	0.815025	0.827704			LBW	EVI	0.0964	0.800093	0.795244	0.804972
LBW	NDVI3000	0.1108	0.821194	0.814885	0.827552			LBW	EVI	0.0965	0.79991	0.795069	0.804782
LBW	NDVI3000	0.1109	0.821048	0.814746	0.8274			LBW	EVI	0.0966	0.799728	0.794893	0.804592
LBW	NDVI3000	0.111	0.820902	0.814606	0.827247			LBW	EVI	0.0967	0.799545	0.794717	0.804403
LBW	NDVI3000	0.1111	0.820757	0.814467	0.827095			LBW	EVI	0.0968	0.799363	0.794541	0.804213
LBW	NDVI3000	0.1112	0.820611	0.814328	0.826943			LBW	EVI	0.0969	0.79918	0.794365	0.804024
LBW	NDVI3000	0.1113	0.820465	0.814188	0.826791			LBW	EVI	0.097	0.798998	0.79419	0.803835
LBW	NDVI3000	0.1114	0.82032	0.814049	0.826638			LBW	EVI	0.0971	0.798815	0.794014	0.803646
LBW	NDVI3000	0.1115	0.820174	0.81391	0.826486			LBW	EVI	0.0972	0.798633	0.793839	0.803456
LBW	NDVI3000	0.1116	0.820028	0.813771	0.826334			LBW	EVI	0.0973	0.798451	0.793663	0.803267
LBW	NDVI3000	0.1117	0.819883	0.813631	0.826182			LBW	EVI	0.0974	0.798269	0.793488	0.803078
LBW	NDVI3000	0.1118	0.819737	0.813492	0.82603			LBW	EVI	0.0975	0.798086	0.793312	0.80289
LBW	NDVI3000	0.1119	0.819592	0.813353	0.825878			LBW	EVI	0.0976	0.797904	0.793137	0.802701
LBW	NDVI3000	0.112	0.819446	0.813214	0.825726			LBW	EVI	0.0977	0.797722	0.792962	0.802512
LBW	NDVI3000	0.1121	0.819301	0.813075	0.825574			LBW	EVI	0.0978	0.79754	0.792786	0.802323
LBW	NDVI3000	0.1122	0.819155	0.812936	0.825422			LBW	EVI	0.0979	0.797359	0.792611	0.802135
LBW	NDVI3000	0.1123	0.81901	0.812797	0.82527			LBW	EVI	0.098	0.797177	0.792436	0.801946
LBW	NDVI3000	0.1124	0.818864	0.812658	0.825119			LBW	EVI	0.0981	0.796995	0.792261	0.801758
LBW	NDVI3000	0.1125	0.818719	0.812519	0.824967			LBW	EVI	0.0982	0.796813	0.792086	0.801569
LBW	NDVI3000	0.1126	0.818574	0.81238	0.824815			LBW	EVI	0.0983	0.796632	0.791911	0.801381
LBW	NDVI3000	0.1127	0.818428	0.812241	0.824663			LBW	EVI	0.0984	0.79645	0.791736	0.801193
LBW	NDVI3000	0.1128	0.818283	0.812102	0.824512			LBW	EVI	0.0985	0.796269	0.791561	0.801005
LBW	NDVI3000	0.1129	0.818138	0.811963	0.82436			LBW	EVI	0.0986	0.796087	0.791386	0.800816
LBW	NDVI3000	0.113	0.817993	0.811824	0.824208			LBW	EVI	0.0987	0.795906	0.791211	0.800628
LBW	NDVI3000	0.1131	0.817847	0.811685	0.824057			LBW	EVI	0.0988	0.795724	0.791036	0.80044
LBW	NDVI3000	0.1132	0.817702	0.811546	0.823905			LBW	EVI	0.0989	0.795543	0.790862	0.800253
LBW	NDVI3000	0.1133	0.817557	0.811407	0.823754			LBW	EVI	0.099	0.795362	0.790687	0.800065
LBW	NDVI3000	0.1134	0.817412	0.811268	0.823602			LBW	EVI	0.0991	0.795181	0.790512	0.799877
LBW	NDVI3000	0.1135	0.817267	0.81113	0.823451			LBW	EVI	0.0992	0.795	0.790338	0.799689
LBW	NDVI3000	0.1136	0.817122	0.810991	0.8233			LBW	EVI	0.0993	0.794819	0.790163	0.799502
LBW	NDVI3000	0.1137	0.816977	0.810852	0.823148			LBW	EVI	0.0994	0.794638	0.789989	0.799314
LBW	NDVI3000	0.1138	0.816832	0.810713	0.822997			LBW	EVI	0.0995	0.794457	0.789814	0.799127
LBW	NDVI3000	0.1139	0.816687	0.810575	0.822846			LBW	EVI	0.0996	0.794276	0.78964	0.79894
LBW	NDVI3000	0.114	0.816542	0.810436	0.822694			LBW	EVI	0.0997	0.794095	0.789465	0.798752
LBW	NDVI3000	0.1141	0.816397	0.810298	0.822543			LBW	EVI	0.0998	0.793915	0.789291	0.798565
LBW	NDVI3000	0.1142	0.816252	0.810159	0.822392			LBW	EVI	0.0999	0.793734	0.789117	0.798378
LBW	NDVI3000	0.1143	0.816108	0.81002	0.822241			LBW	EVI	0.1	0.793553	0.788943	0.798191
LBW	NDVI3000	0.1144	0.815963	0.809882	0.82209			LBW	EVI	0.1001	0.793373	0.788769	0.798004
LBW	NDVI3000	0.1145	0.815818	0.809743	0.821939			LBW	EVI	0.1002	0.793192	0.788595	0.797817
LBW	NDVI3000	0.1146	0.815673	0.809605	0.821787			LBW	EVI	0.1003	0.793012	0.788421	0.79763
LBW	NDVI3000	0.1147	0.815529	0.809466	0.821636			LBW	EVI	0.1004	0.792832	0.788247	0.797444
LBW	NDVI3000	0.1148	0.815384	0.809328	0.821486			LBW	EVI	0.1005	0.792651	0.788073	0.797257
LBW	NDVI3000	0.1149	0.815239	0.809189	0.821335			LBW	EVI	0.1006	0.792471	0.787899	0.79707
LBW	NDVI3000	0.115	0.815095	0.809051	0.821184			LBW	EVI	0.1007	0.792291	0.787725	0.796884
LBW	NDVI3000	0.1151	0.81495	0.808913	0.821033			LBW	EVI	0.1008	0.792111	0.787551	0.796697
LBW	NDVI3000	0.1152	0.814806	0.808774	0.820882			LBW	EVI	0.1009	0.791931	0.787377	0.796511
LBW	NDVI3000	0.1153	0.814661	0.808636	0.820731			LBW	EVI	0.101	0.791751	0.787204	0.796325
LBW	NDVI3000	0.1154	0.814517	0.808498	0.82058			LBW	EVI	0.1011	0.791571	0.78703	0.796138
LBW	NDVI3000	0.1155	0.814372	0.808359	0.82043			LBW	EVI	0.1012	0.791391	0.786857	0.795952
LBW	NDVI3000	0.1156	0.814228	0.808221	0.820279			LBW	EVI	0.1013	0.791212	0.786683	0.795766
LBW	NDVI3000	0.1157	0.814083	0.808083	0.820128			LBW	EVI	0.1014	0.791032	0.78651	0.79558
LBW	NDVI3000	0.1158	0.813939	0.807945	0.819978			LBW	EVI	0.1015	0.790852	0.786336	0.795394
LBW	NDVI3000	0.1159	0.813795	0.807806	0.819827			LBW	EVI	0.1016	0.790673	0.786163	0.795209
LBW	NDVI3000	0.116	0.81365	0.807668	0.819677			LBW	EVI	0.1017	0.790493	0.785989	0.795023
LBW	NDVI3000	0.1161	0.813506	0.80753	0.819526			LBW	EVI	0.1018	0.790314	0.785816	0.794837
LBW	NDVI3000	0.1162	0.813362	0.807392	0.819376			LBW	EVI	0.1019	0.790134	0.785643	0.794652
LBW	NDVI3000	0.1163	0.813218	0.807254	0.819225			LBW	EVI	0.102	0.789955	0.78547	0.794466
LBW	NDVI3000	0.1164	0.813073	0.807116	0.819075			LBW	EVI	0.1021	0.789776	0.785297	0.794281
LBW	NDVI3000	0.1165	0.812929	0.806978	0.818924			LBW	EVI	0.1022	0.789597	0.785123	0.794095
LBW	NDVI3000	0.1166	0.812785	0.80684	0.818774			LBW	EVI	0.1023	0.789417	0.78495	0.79391
LBW	NDVI3000	0.1167	0.812641	0.806702	0.818624			LBW	EVI	0.1024	0.789238	0.784777	0.793725
LBW	NDVI3000	0.1168	0.812497	0.806564	0.818474			LBW	EVI	0.1025	0.789059	0.784605	0.79354
LBW	NDVI3000	0.1169	0.812353	0.806426	0.818323			LBW	EVI	0.1026	0.78888	0.784432	0.793354
LBW	NDVI3000	0.117	0.812209	0.806288	0.818173			LBW	EVI	0.1027	0.788702	0.784259	0.793169
LBW	NDVI3000	0.1171	0.812065	0.80615	0.818023			LBW	EVI	0.1028	0.788523	0.784086	0.792985
LBW	NDVI3000	0.1172	0.811921	0.806012	0.817873			LBW	EVI	0.1029	0.788344	0.783913	0.7928
LBW	NDVI3000	0.1173	0.811777	0.805874	0.817723			LBW	EVI	0.103	0.788165	0.783741	0.792615
LBW	NDVI3000	0.1174	0.811633	0.805737	0.817573			LBW	EVI	0.1031	0.787987	0.783568	0.79243
LBW	NDVI3000	0.1175	0.811489	0.805599	0.817423			LBW	EVI	0.1032	0.787808	0.783395	0.792246
LBW	NDVI3000	0.1176	0.811345	0.805461	0.817273			LBW	EVI	0.1033	0.78763	0.783223	0.792061
LBW	NDVI3000	0.1177	0.811202	0.805323	0.817123			LBW	EVI	0.1034	0.787451	0.78305	0.791877
LBW	NDVI3000	0.1178	0.811058	0.805186	0.816973			LBW	EVI	0.1035	0.787273	0.782878	0.791692
LBW	NDVI3000	0.1179	0.810914	0.805048	0.816823			LBW	EVI	0.1036	0.787095	0.782706	0.791508
LBW	NDVI3000	0.118	0.81077	0.80491	0.816673			LBW	EVI	0.1037	0.786916	0.782533	0.791324
LBW	NDVI3000	0.1181	0.810627	0.804773	0.816523			LBW	EVI	0.1038	0.786738	0.782361	0.79114
LBW	NDVI3000	0.1182	0.810483	0.804635	0.816374			LBW	EVI	0.1039	0.78656	0.782189	0.790956
LBW	NDVI3000	0.1183	0.81034	0.804498	0.816224			LBW	EVI	0.104	0.786382	0.782017	0.790772
LBW	NDVI3000	0.1184	0.810196	0.80436	0.816074			LBW	EVI	0.1041	0.786204	0.781845	0.790588
LBW	NDVI3000	0.1185	0.810052	0.804222	0.815925			LBW	EVI	0.1042	0.786026	0.781673	0.790404
LBW	NDVI3000	0.1186	0.809909	0.804085	0.815775			LBW	EVI	0.1043	0.785848	0.7815	0.79022
LBW	NDVI3000	0.1187	0.809765	0.803947	0.815626			LBW	EVI	0.1044	0.78567	0.781329	0.790037
LBW	NDVI3000	0.1188	0.809622	0.80381	0.815476			LBW	EVI	0.1045	0.785493	0.781157	0.789853
LBW	NDVI3000	0.1189	0.809479	0.803673	0.815326			LBW	EVI	0.1046	0.785315	0.780985	0.789669
LBW	NDVI3000	0.119	0.809335	0.803535	0.815177			LBW	EVI	0.1047	0.785138	0.780813	0.789486
LBW	NDVI3000	0.1191	0.809192	0.803398	0.815028			LBW	EVI	0.1048	0.78496	0.780641	0.789303
LBW	NDVI3000	0.1192	0.809048	0.80326	0.814878			LBW	EVI	0.1049	0.784783	0.780469	0.789119
LBW	NDVI3000	0.1193	0.808905	0.803123	0.814729			LBW	EVI	0.105	0.784605	0.780298	0.788936
LBW	NDVI3000	0.1194	0.808762	0.802986	0.81458			LBW	EVI	0.1051	0.784428	0.780126	0.788753
LBW	NDVI3000	0.1195	0.808619	0.802849	0.81443			LBW	EVI	0.1052	0.784251	0.779955	0.78857
LBW	NDVI3000	0.1196	0.808475	0.802711	0.814281			LBW	EVI	0.1053	0.784073	0.779783	0.788387
LBW	NDVI3000	0.1197	0.808332	0.802574	0.814132			LBW	EVI	0.1054	0.783896	0.779612	0.788204
LBW	NDVI3000	0.1198	0.808189	0.802437	0.813983			LBW	EVI	0.1055	0.783719	0.77944	0.788021
LBW	NDVI3000	0.1199	0.808046	0.8023	0.813834			LBW	EVI	0.1056	0.783542	0.779269	0.787839
LBW	NDVI3000	0.12	0.807903	0.802163	0.813685			LBW	EVI	0.1057	0.783365	0.779098	0.787656
LBW	NDVI3000	0.1201	0.80776	0.802025	0.813535			LBW	EVI	0.1058	0.783188	0.778926	0.787473
LBW	NDVI3000	0.1202	0.807617	0.801888	0.813386			LBW	EVI	0.1059	0.783011	0.778755	0.787291
LBW	NDVI3000	0.1203	0.807474	0.801751	0.813237			LBW	EVI	0.106	0.782835	0.778584	0.787109
LBW	NDVI3000	0.1204	0.807331	0.801614	0.813089			LBW	EVI	0.1061	0.782658	0.778413	0.786926
LBW	NDVI3000	0.1205	0.807188	0.801477	0.81294			LBW	EVI	0.1062	0.782481	0.778242	0.786744
LBW	NDVI3000	0.1206	0.807045	0.80134	0.812791			LBW	EVI	0.1063	0.782305	0.778071	0.786562
LBW	NDVI3000	0.1207	0.806902	0.801203	0.812642			LBW	EVI	0.1064	0.782128	0.7779	0.78638
LBW	NDVI3000	0.1208	0.806759	0.801066	0.812493			LBW	EVI	0.1065	0.781952	0.777729	0.786198
LBW	NDVI3000	0.1209	0.806617	0.800929	0.812344			LBW	EVI	0.1066	0.781776	0.777558	0.786016
LBW	NDVI3000	0.121	0.806474	0.800792	0.812196			LBW	EVI	0.1067	0.781599	0.777387	0.785834
LBW	NDVI3000	0.1211	0.806331	0.800656	0.812047			LBW	EVI	0.1068	0.781423	0.777217	0.785652
LBW	NDVI3000	0.1212	0.806188	0.800519	0.811898			LBW	EVI	0.1069	0.781247	0.777046	0.78547
LBW	NDVI3000	0.1213	0.806046	0.800382	0.81175			LBW	EVI	0.107	0.781071	0.776875	0.785289
LBW	NDVI3000	0.1214	0.805903	0.800245	0.811601			LBW	EVI	0.1071	0.780895	0.776705	0.785107
LBW	NDVI3000	0.1215	0.805761	0.800108	0.811453			LBW	EVI	0.1072	0.780719	0.776534	0.784926
LBW	NDVI3000	0.1216	0.805618	0.799972	0.811304			LBW	EVI	0.1073	0.780543	0.776364	0.784744
LBW	NDVI3000	0.1217	0.805475	0.799835	0.811156			LBW	EVI	0.1074	0.780367	0.776193	0.784563
LBW	NDVI3000	0.1218	0.805333	0.799698	0.811007			LBW	EVI	0.1075	0.780191	0.776023	0.784382
LBW	NDVI3000	0.1219	0.80519	0.799562	0.810859			LBW	EVI	0.1076	0.780016	0.775853	0.784201
LBW	NDVI3000	0.122	0.805048	0.799425	0.810711			LBW	EVI	0.1077	0.77984	0.775682	0.78402
LBW	NDVI3000	0.1221	0.804906	0.799288	0.810562			LBW	EVI	0.1078	0.779664	0.775512	0.783839
LBW	NDVI3000	0.1222	0.804763	0.799152	0.810414			LBW	EVI	0.1079	0.779489	0.775342	0.783658
LBW	NDVI3000	0.1223	0.804621	0.799015	0.810266			LBW	EVI	0.108	0.779313	0.775172	0.783477
LBW	NDVI3000	0.1224	0.804478	0.798879	0.810118			LBW	EVI	0.1081	0.779138	0.775002	0.783296
LBW	NDVI3000	0.1225	0.804336	0.798742	0.809969			LBW	EVI	0.1082	0.778963	0.774832	0.783116
LBW	NDVI3000	0.1226	0.804194	0.798606	0.809821			LBW	EVI	0.1083	0.778788	0.774662	0.782935
LBW	NDVI3000	0.1227	0.804052	0.798469	0.809673			LBW	EVI	0.1084	0.778612	0.774492	0.782755
LBW	NDVI3000	0.1228	0.80391	0.798333	0.809525			LBW	EVI	0.1085	0.778437	0.774322	0.782574
LBW	NDVI3000	0.1229	0.803767	0.798196	0.809377			LBW	EVI	0.1086	0.778262	0.774152	0.782394
LBW	NDVI3000	0.123	0.803625	0.79806	0.809229			LBW	EVI	0.1087	0.778087	0.773983	0.782214
LBW	NDVI3000	0.1231	0.803483	0.797924	0.809081			LBW	EVI	0.1088	0.777912	0.773813	0.782033
LBW	NDVI3000	0.1232	0.803341	0.797787	0.808933			LBW	EVI	0.1089	0.777737	0.773643	0.781853
LBW	NDVI3000	0.1233	0.803199	0.797651	0.808786			LBW	EVI	0.109	0.777563	0.773474	0.781673
LBW	NDVI3000	0.1234	0.803057	0.797515	0.808638			LBW	EVI	0.1091	0.777388	0.773304	0.781493
LBW	NDVI3000	0.1235	0.802915	0.797378	0.80849			LBW	EVI	0.1092	0.777213	0.773135	0.781314
LBW	NDVI3000	0.1236	0.802773	0.797242	0.808342			LBW	EVI	0.1093	0.777039	0.772965	0.781134
LBW	NDVI3000	0.1237	0.802631	0.797106	0.808195			LBW	EVI	0.1094	0.776864	0.772796	0.780954
LBW	NDVI3000	0.1238	0.802489	0.79697	0.808047			LBW	EVI	0.1095	0.77669	0.772627	0.780774
LBW	NDVI3000	0.1239	0.802347	0.796834	0.807899			LBW	EVI	0.1096	0.776515	0.772457	0.780595
LBW	NDVI3000	0.124	0.802206	0.796698	0.807752			LBW	EVI	0.1097	0.776341	0.772288	0.780415
LBW	NDVI3000	0.1241	0.802064	0.796562	0.807604			LBW	EVI	0.1098	0.776167	0.772119	0.780236
LBW	NDVI3000	0.1242	0.801922	0.796425	0.807457			LBW	EVI	0.1099	0.775993	0.77195	0.780057
LBW	NDVI3000	0.1243	0.80178	0.796289	0.807309			LBW	EVI	0.11	0.775819	0.771781	0.779878
LBW	NDVI3000	0.1244	0.801639	0.796153	0.807162			LBW	EVI	0.1101	0.775645	0.771612	0.779699
LBW	NDVI3000	0.1245	0.801497	0.796017	0.807014			LBW	EVI	0.1102	0.775471	0.771443	0.779519
LBW	NDVI3000	0.1246	0.801355	0.795881	0.806867			LBW	EVI	0.1103	0.775297	0.771274	0.779341
LBW	NDVI3000	0.1247	0.801214	0.795746	0.80672			LBW	EVI	0.1104	0.775123	0.771105	0.779162
LBW	NDVI3000	0.1248	0.801072	0.79561	0.806572			LBW	EVI	0.1105	0.774949	0.770936	0.778983
LBW	NDVI3000	0.1249	0.800931	0.795474	0.806425			LBW	EVI	0.1106	0.774775	0.770767	0.778804
LBW	NDVI3000	0.125	0.800789	0.795338	0.806278			LBW	EVI	0.1107	0.774602	0.770599	0.778626
LBW	NDVI3000	0.1251	0.800648	0.795202	0.806131			LBW	EVI	0.1108	0.774428	0.77043	0.778447
LBW	NDVI3000	0.1252	0.800506	0.795066	0.805984			LBW	EVI	0.1109	0.774255	0.770261	0.778269
LBW	NDVI3000	0.1253	0.800365	0.794931	0.805837			LBW	EVI	0.111	0.774081	0.770093	0.77809
LBW	NDVI3000	0.1254	0.800224	0.794795	0.80569			LBW	EVI	0.1111	0.773908	0.769924	0.777912
LBW	NDVI3000	0.1255	0.800082	0.794659	0.805543			LBW	EVI	0.1112	0.773734	0.769756	0.777734
LBW	NDVI3000	0.1256	0.799941	0.794523	0.805396			LBW	EVI	0.1113	0.773561	0.769588	0.777555
LBW	NDVI3000	0.1257	0.7998	0.794388	0.805249			LBW	EVI	0.1114	0.773388	0.769419	0.777377
LBW	NDVI3000	0.1258	0.799659	0.794252	0.805102			LBW	EVI	0.1115	0.773215	0.769251	0.777199
LBW	NDVI3000	0.1259	0.799517	0.794116	0.804955			LBW	EVI	0.1116	0.773042	0.769083	0.777022
LBW	NDVI3000	0.126	0.799376	0.793981	0.804808			LBW	EVI	0.1117	0.772869	0.768914	0.776844
LBW	NDVI3000	0.1261	0.799235	0.793845	0.804661			LBW	EVI	0.1118	0.772696	0.768746	0.776666
LBW	NDVI3000	0.1262	0.799094	0.79371	0.804515			LBW	EVI	0.1119	0.772523	0.768578	0.776488
LBW	NDVI3000	0.1263	0.798953	0.793574	0.804368			LBW	EVI	0.112	0.77235	0.76841	0.776311
LBW	NDVI3000	0.1264	0.798812	0.793439	0.804221			LBW	EVI	0.1121	0.772178	0.768242	0.776133
LBW	NDVI3000	0.1265	0.798671	0.793303	0.804075			LBW	EVI	0.1122	0.772005	0.768074	0.775956
LBW	NDVI3000	0.1266	0.79853	0.793168	0.803928			LBW	EVI	0.1123	0.771833	0.767907	0.775779
LBW	NDVI3000	0.1267	0.798389	0.793032	0.803782			LBW	EVI	0.1124	0.77166	0.767739	0.775601
LBW	NDVI3000	0.1268	0.798248	0.792897	0.803635			LBW	EVI	0.1125	0.771488	0.767571	0.775424
LBW	NDVI3000	0.1269	0.798107	0.792762	0.803489			LBW	EVI	0.1126	0.771315	0.767403	0.775247
LBW	NDVI3000	0.127	0.797966	0.792626	0.803342			LBW	EVI	0.1127	0.771143	0.767236	0.77507
LBW	NDVI3000	0.1271	0.797825	0.792491	0.803196			LBW	EVI	0.1128	0.770971	0.767068	0.774893
LBW	NDVI3000	0.1272	0.797685	0.792356	0.803049			LBW	EVI	0.1129	0.770799	0.766901	0.774716
LBW	NDVI3000	0.1273	0.797544	0.792221	0.802903			LBW	EVI	0.113	0.770627	0.766733	0.77454
LBW	NDVI3000	0.1274	0.797403	0.792085	0.802757			LBW	EVI	0.1131	0.770454	0.766566	0.774363
LBW	NDVI3000	0.1275	0.797263	0.79195	0.802611			LBW	EVI	0.1132	0.770283	0.766398	0.774187
LBW	NDVI3000	0.1276	0.797122	0.791815	0.802464			LBW	EVI	0.1133	0.770111	0.766231	0.77401
LBW	NDVI3000	0.1277	0.796981	0.79168	0.802318			LBW	EVI	0.1134	0.769939	0.766064	0.773834
LBW	NDVI3000	0.1278	0.796841	0.791545	0.802172			LBW	EVI	0.1135	0.769767	0.765896	0.773657
LBW	NDVI3000	0.1279	0.7967	0.79141	0.802026			LBW	EVI	0.1136	0.769595	0.765729	0.773481
LBW	NDVI3000	0.128	0.79656	0.791275	0.80188			LBW	EVI	0.1137	0.769424	0.765562	0.773305
LBW	NDVI3000	0.1281	0.796419	0.79114	0.801734			LBW	EVI	0.1138	0.769252	0.765395	0.773129
LBW	NDVI3000	0.1282	0.796279	0.791005	0.801588			LBW	EVI	0.1139	0.769081	0.765228	0.772953
LBW	NDVI3000	0.1283	0.796138	0.79087	0.801442			LBW	EVI	0.114	0.768909	0.765061	0.772777
LBW	NDVI3000	0.1284	0.795998	0.790735	0.801296			LBW	EVI	0.1141	0.768738	0.764894	0.772601
LBW	NDVI3000	0.1285	0.795858	0.7906	0.801151			LBW	EVI	0.1142	0.768567	0.764727	0.772425
LBW	NDVI3000	0.1286	0.795717	0.790465	0.801005			LBW	EVI	0.1143	0.768396	0.764561	0.77225
LBW	NDVI3000	0.1287	0.795577	0.79033	0.800859			LBW	EVI	0.1144	0.768224	0.764394	0.772074
LBW	NDVI3000	0.1288	0.795437	0.790195	0.800713			LBW	EVI	0.1145	0.768053	0.764227	0.771899
LBW	NDVI3000	0.1289	0.795297	0.79006	0.800568			LBW	EVI	0.1146	0.767882	0.76406	0.771723
LBW	NDVI3000	0.129	0.795156	0.789925	0.800422			LBW	EVI	0.1147	0.767711	0.763894	0.771548
LBW	NDVI3000	0.1291	0.795016	0.789791	0.800276			LBW	EVI	0.1148	0.767541	0.763727	0.771373
LBW	NDVI3000	0.1292	0.794876	0.789656	0.800131			LBW	EVI	0.1149	0.76737	0.763561	0.771198
LBW	NDVI3000	0.1293	0.794736	0.789521	0.799985			LBW	EVI	0.115	0.767199	0.763394	0.771023
LBW	NDVI3000	0.1294	0.794596	0.789387	0.79984			LBW	EVI	0.1151	0.767028	0.763228	0.770848
LBW	NDVI3000	0.1295	0.794456	0.789252	0.799694			LBW	EVI	0.1152	0.766858	0.763062	0.770673
LBW	NDVI3000	0.1296	0.794316	0.789117	0.799549			LBW	EVI	0.1153	0.766687	0.762896	0.770498
LBW	NDVI3000	0.1297	0.794176	0.788983	0.799404			LBW	EVI	0.1154	0.766517	0.762729	0.770323
LBW	NDVI3000	0.1298	0.794036	0.788848	0.799258			LBW	EVI	0.1155	0.766346	0.762563	0.770149
LBW	NDVI3000	0.1299	0.793896	0.788714	0.799113			LBW	EVI	0.1156	0.766176	0.762397	0.769974
LBW	NDVI3000	0.13	0.793756	0.788579	0.798968			LBW	EVI	0.1157	0.766006	0.762231	0.7698
LBW	NDVI3000	0.1301	0.793617	0.788445	0.798823			LBW	EVI	0.1158	0.765836	0.762065	0.769625
LBW	NDVI3000	0.1302	0.793477	0.78831	0.798677			LBW	EVI	0.1159	0.765666	0.761899	0.769451
LBW	NDVI3000	0.1303	0.793337	0.788176	0.798532			LBW	EVI	0.116	0.765496	0.761733	0.769277
LBW	NDVI3000	0.1304	0.793197	0.788041	0.798387			LBW	EVI	0.1161	0.765326	0.761567	0.769102
LBW	NDVI3000	0.1305	0.793058	0.787907	0.798242			LBW	EVI	0.1162	0.765156	0.761402	0.768928
LBW	NDVI3000	0.1306	0.792918	0.787772	0.798097			LBW	EVI	0.1163	0.764986	0.761236	0.768754
LBW	NDVI3000	0.1307	0.792778	0.787638	0.797952			LBW	EVI	0.1164	0.764816	0.76107	0.768581
LBW	NDVI3000	0.1308	0.792639	0.787504	0.797807			LBW	EVI	0.1165	0.764647	0.760905	0.768407
LBW	NDVI3000	0.1309	0.792499	0.78737	0.797662			LBW	EVI	0.1166	0.764477	0.760739	0.768233
LBW	NDVI3000	0.131	0.79236	0.787235	0.797518			LBW	EVI	0.1167	0.764307	0.760574	0.768059
LBW	NDVI3000	0.1311	0.79222	0.787101	0.797373			LBW	EVI	0.1168	0.764138	0.760408	0.767886
LBW	NDVI3000	0.1312	0.792081	0.786967	0.797228			LBW	EVI	0.1169	0.763968	0.760243	0.767712
LBW	NDVI3000	0.1313	0.791941	0.786833	0.797083			LBW	EVI	0.117	0.763799	0.760077	0.767539
LBW	NDVI3000	0.1314	0.791802	0.786699	0.796939			LBW	EVI	0.1171	0.76363	0.759912	0.767366
LBW	NDVI3000	0.1315	0.791663	0.786564	0.796794			LBW	EVI	0.1172	0.763461	0.759747	0.767193
LBW	NDVI3000	0.1316	0.791523	0.78643	0.796649			LBW	EVI	0.1173	0.763292	0.759582	0.767019
LBW	NDVI3000	0.1317	0.791384	0.786296	0.796505			LBW	EVI	0.1174	0.763122	0.759417	0.766846
LBW	NDVI3000	0.1318	0.791245	0.786162	0.79636			LBW	EVI	0.1175	0.762953	0.759252	0.766673
LBW	NDVI3000	0.1319	0.791106	0.786028	0.796216			LBW	EVI	0.1176	0.762785	0.759086	0.766501
LBW	NDVI3000	0.132	0.790966	0.785894	0.796071			LBW	EVI	0.1177	0.762616	0.758922	0.766328
LBW	NDVI3000	0.1321	0.790827	0.78576	0.795927			LBW	EVI	0.1178	0.762447	0.758757	0.766155
LBW	NDVI3000	0.1322	0.790688	0.785626	0.795783			LBW	EVI	0.1179	0.762278	0.758592	0.765983
LBW	NDVI3000	0.1323	0.790549	0.785493	0.795638			LBW	EVI	0.118	0.76211	0.758427	0.76581
LBW	NDVI3000	0.1324	0.79041	0.785359	0.795494			LBW	EVI	0.1181	0.761941	0.758262	0.765638
LBW	NDVI3000	0.1325	0.790271	0.785225	0.79535			LBW	EVI	0.1182	0.761772	0.758098	0.765465
LBW	NDVI3000	0.1326	0.790132	0.785091	0.795206			LBW	EVI	0.1183	0.761604	0.757933	0.765293
LBW	NDVI3000	0.1327	0.789993	0.784957	0.795061			LBW	EVI	0.1184	0.761436	0.757768	0.765121
LBW	NDVI3000	0.1328	0.789854	0.784823	0.794917			LBW	EVI	0.1185	0.761267	0.757604	0.764949
LBW	NDVI3000	0.1329	0.789715	0.78469	0.794773			LBW	EVI	0.1186	0.761099	0.757439	0.764777
LBW	NDVI3000	0.133	0.789577	0.784556	0.794629			LBW	EVI	0.1187	0.760931	0.757275	0.764605
LBW	NDVI3000	0.1331	0.789438	0.784422	0.794485			LBW	EVI	0.1188	0.760763	0.757111	0.764433
LBW	NDVI3000	0.1332	0.789299	0.784289	0.794341			LBW	EVI	0.1189	0.760595	0.756946	0.764261
LBW	NDVI3000	0.1333	0.78916	0.784155	0.794197			LBW	EVI	0.119	0.760427	0.756782	0.76409
LBW	NDVI3000	0.1334	0.789022	0.784021	0.794054			LBW	EVI	0.1191	0.760259	0.756618	0.763918
LBW	NDVI3000	0.1335	0.788883	0.783888	0.79391			LBW	EVI	0.1192	0.760091	0.756454	0.763746
LBW	NDVI3000	0.1336	0.788744	0.783754	0.793766			LBW	EVI	0.1193	0.759924	0.75629	0.763575
LBW	NDVI3000	0.1337	0.788606	0.783621	0.793622			LBW	EVI	0.1194	0.759756	0.756126	0.763404
LBW	NDVI3000	0.1338	0.788467	0.783487	0.793479			LBW	EVI	0.1195	0.759588	0.755962	0.763232
LBW	NDVI3000	0.1339	0.788329	0.783354	0.793335			LBW	EVI	0.1196	0.759421	0.755798	0.763061
LBW	NDVI3000	0.134	0.78819	0.78322	0.793191			LBW	EVI	0.1197	0.759253	0.755634	0.76289
LBW	NDVI3000	0.1341	0.788052	0.783087	0.793048			LBW	EVI	0.1198	0.759086	0.75547	0.762719
LBW	NDVI3000	0.1342	0.787913	0.782954	0.792904			LBW	EVI	0.1199	0.758919	0.755306	0.762548
LBW	NDVI3000	0.1343	0.787775	0.78282	0.792761			LBW	EVI	0.12	0.758751	0.755143	0.762378
LBW	NDVI3000	0.1344	0.787636	0.782687	0.792617			LBW	EVI	0.1201	0.758584	0.754979	0.762207
LBW	NDVI3000	0.1345	0.787498	0.782554	0.792474			LBW	EVI	0.1202	0.758417	0.754815	0.762036
LBW	NDVI3000	0.1346	0.78736	0.78242	0.79233			LBW	EVI	0.1203	0.75825	0.754652	0.761866
LBW	NDVI3000	0.1347	0.787222	0.782287	0.792187			LBW	EVI	0.1204	0.758083	0.754488	0.761695
LBW	NDVI3000	0.1348	0.787083	0.782154	0.792044			LBW	EVI	0.1205	0.757916	0.754325	0.761525
LBW	NDVI3000	0.1349	0.786945	0.782021	0.7919			LBW	EVI	0.1206	0.75775	0.754162	0.761355
LBW	NDVI3000	0.135	0.786807	0.781888	0.791757			LBW	EVI	0.1207	0.757583	0.753998	0.761184
LBW	NDVI3000	0.1351	0.786669	0.781755	0.791614			LBW	EVI	0.1208	0.757416	0.753835	0.761014
LBW	NDVI3000	0.1352	0.786531	0.781621	0.791471			LBW	EVI	0.1209	0.75725	0.753672	0.760844
LBW	NDVI3000	0.1353	0.786393	0.781488	0.791328			LBW	EVI	0.121	0.757083	0.753509	0.760674
LBW	NDVI3000	0.1354	0.786255	0.781355	0.791185			LBW	EVI	0.1211	0.756917	0.753346	0.760504
LBW	NDVI3000	0.1355	0.786117	0.781222	0.791042			LBW	EVI	0.1212	0.75675	0.753182	0.760335
LBW	NDVI3000	0.1356	0.785979	0.781089	0.790899			LBW	EVI	0.1213	0.756584	0.75302	0.760165
LBW	NDVI3000	0.1357	0.785841	0.780956	0.790756			LBW	EVI	0.1214	0.756418	0.752857	0.759995
LBW	NDVI3000	0.1358	0.785703	0.780823	0.790613			LBW	EVI	0.1215	0.756251	0.752694	0.759826
LBW	NDVI3000	0.1359	0.785565	0.78069	0.79047			LBW	EVI	0.1216	0.756085	0.752531	0.759657
LBW	NDVI3000	0.136	0.785427	0.780558	0.790327			LBW	EVI	0.1217	0.755919	0.752368	0.759487
LBW	NDVI3000	0.1361	0.78529	0.780425	0.790185			LBW	EVI	0.1218	0.755753	0.752205	0.759318
LBW	NDVI3000	0.1362	0.785152	0.780292	0.790042			LBW	EVI	0.1219	0.755587	0.752043	0.759149
LBW	NDVI3000	0.1363	0.785014	0.780159	0.789899			LBW	EVI	0.122	0.755422	0.75188	0.75898
LBW	NDVI3000	0.1364	0.784876	0.780026	0.789757			LBW	EVI	0.1221	0.755256	0.751718	0.758811
LBW	NDVI3000	0.1365	0.784739	0.779894	0.789614			LBW	EVI	0.1222	0.75509	0.751555	0.758642
LBW	NDVI3000	0.1366	0.784601	0.779761	0.789472			LBW	EVI	0.1223	0.754925	0.751393	0.758473
LBW	NDVI3000	0.1367	0.784464	0.779628	0.789329			LBW	EVI	0.1224	0.754759	0.75123	0.758304
LBW	NDVI3000	0.1368	0.784326	0.779496	0.789187			LBW	EVI	0.1225	0.754594	0.751068	0.758136
LBW	NDVI3000	0.1369	0.784189	0.779363	0.789044			LBW	EVI	0.1226	0.754428	0.750906	0.757967
LBW	NDVI3000	0.137	0.784051	0.77923	0.788902			LBW	EVI	0.1227	0.754263	0.750744	0.757799
LBW	NDVI3000	0.1371	0.783914	0.779098	0.788759			LBW	EVI	0.1228	0.754098	0.750582	0.75763
LBW	NDVI3000	0.1372	0.783776	0.778965	0.788617			LBW	EVI	0.1229	0.753932	0.750419	0.757462
LBW	NDVI3000	0.1373	0.783639	0.778833	0.788475			LBW	EVI	0.123	0.753767	0.750257	0.757294
LBW	NDVI3000	0.1374	0.783502	0.7787	0.788333			LBW	EVI	0.1231	0.753602	0.750095	0.757126
LBW	NDVI3000	0.1375	0.783364	0.778568	0.78819			LBW	EVI	0.1232	0.753437	0.749934	0.756958
LBW	NDVI3000	0.1376	0.783227	0.778435	0.788048			LBW	EVI	0.1233	0.753273	0.749772	0.75679
LBW	NDVI3000	0.1377	0.78309	0.778303	0.787906			LBW	EVI	0.1234	0.753108	0.74961	0.756622
LBW	NDVI3000	0.1378	0.782953	0.778171	0.787764			LBW	EVI	0.1235	0.752943	0.749448	0.756454
LBW	NDVI3000	0.1379	0.782816	0.778038	0.787622			LBW	EVI	0.1236	0.752778	0.749286	0.756286
LBW	NDVI3000	0.138	0.782678	0.777906	0.78748			LBW	EVI	0.1237	0.752614	0.749125	0.756119
LBW	NDVI3000	0.1381	0.782541	0.777774	0.787338			LBW	EVI	0.1238	0.752449	0.748963	0.755951
LBW	NDVI3000	0.1382	0.782404	0.777641	0.787196			LBW	EVI	0.1239	0.752285	0.748802	0.755784
LBW	NDVI3000	0.1383	0.782267	0.777509	0.787055			LBW	EVI	0.124	0.75212	0.74864	0.755617
LBW	NDVI3000	0.1384	0.78213	0.777377	0.786913			LBW	EVI	0.1241	0.751956	0.748479	0.755449
LBW	NDVI3000	0.1385	0.781993	0.777245	0.786771			LBW	EVI	0.1242	0.751792	0.748317	0.755282
LBW	NDVI3000	0.1386	0.781856	0.777113	0.786629			LBW	EVI	0.1243	0.751628	0.748156	0.755115
LBW	NDVI3000	0.1387	0.78172	0.77698	0.786488			LBW	EVI	0.1244	0.751464	0.747995	0.754948
LBW	NDVI3000	0.1388	0.781583	0.776848	0.786346			LBW	EVI	0.1245	0.7513	0.747834	0.754781
LBW	NDVI3000	0.1389	0.781446	0.776716	0.786205			LBW	EVI	0.1246	0.751136	0.747673	0.754615
LBW	NDVI3000	0.139	0.781309	0.776584	0.786063			LBW	EVI	0.1247	0.750972	0.747512	0.754448
LBW	NDVI3000	0.1391	0.781172	0.776452	0.785921			LBW	EVI	0.1248	0.750808	0.747351	0.754281
LBW	NDVI3000	0.1392	0.781036	0.77632	0.78578			LBW	EVI	0.1249	0.750644	0.74719	0.754115
LBW	NDVI3000	0.1393	0.780899	0.776188	0.785639			LBW	EVI	0.125	0.75048	0.747029	0.753948
LBW	NDVI3000	0.1394	0.780763	0.776056	0.785497			LBW	EVI	0.1251	0.750317	0.746868	0.753782
LBW	NDVI3000	0.1395	0.780626	0.775924	0.785356			LBW	EVI	0.1252	0.750153	0.746707	0.753616
LBW	NDVI3000	0.1396	0.780489	0.775793	0.785215			LBW	EVI	0.1253	0.74999	0.746546	0.753449
LBW	NDVI3000	0.1397	0.780353	0.775661	0.785073			LBW	EVI	0.1254	0.749827	0.746386	0.753283
LBW	NDVI3000	0.1398	0.780216	0.775529	0.784932			LBW	EVI	0.1255	0.749663	0.746225	0.753117
LBW	NDVI3000	0.1399	0.78008	0.775397	0.784791			LBW	EVI	0.1256	0.7495	0.746065	0.752951
LBW	NDVI3000	0.14	0.779944	0.775265	0.78465			LBW	EVI	0.1257	0.749337	0.745904	0.752786
LBW	NDVI3000	0.1401	0.779807	0.775134	0.784509			LBW	EVI	0.1258	0.749174	0.745744	0.75262
LBW	NDVI3000	0.1402	0.779671	0.775002	0.784368			LBW	EVI	0.1259	0.749011	0.745583	0.752454
LBW	NDVI3000	0.1403	0.779534	0.77487	0.784227			LBW	EVI	0.126	0.748848	0.745423	0.752289
LBW	NDVI3000	0.1404	0.779398	0.774739	0.784086			LBW	EVI	0.1261	0.748685	0.745263	0.752123
LBW	NDVI3000	0.1405	0.779262	0.774607	0.783945			LBW	EVI	0.1262	0.748522	0.745102	0.751958
LBW	NDVI3000	0.1406	0.779126	0.774475	0.783804			LBW	EVI	0.1263	0.74836	0.744942	0.751792
LBW	NDVI3000	0.1407	0.77899	0.774344	0.783663			LBW	EVI	0.1264	0.748197	0.744782	0.751627
LBW	NDVI3000	0.1408	0.778853	0.774212	0.783523			LBW	EVI	0.1265	0.748034	0.744622	0.751462
LBW	NDVI3000	0.1409	0.778717	0.774081	0.783382			LBW	EVI	0.1266	0.747872	0.744462	0.751297
LBW	NDVI3000	0.141	0.778581	0.773949	0.783241			LBW	EVI	0.1267	0.747709	0.744302	0.751132
LBW	NDVI3000	0.1411	0.778445	0.773818	0.783101			LBW	EVI	0.1268	0.747547	0.744142	0.750967
LBW	NDVI3000	0.1412	0.778309	0.773686	0.78296			LBW	EVI	0.1269	0.747385	0.743983	0.750803
LBW	NDVI3000	0.1413	0.778173	0.773555	0.782819			LBW	EVI	0.127	0.747223	0.743823	0.750638
LBW	NDVI3000	0.1414	0.778037	0.773424	0.782679			LBW	EVI	0.1271	0.74706	0.743663	0.750473
LBW	NDVI3000	0.1415	0.777902	0.773292	0.782538			LBW	EVI	0.1272	0.746898	0.743503	0.750309
LBW	NDVI3000	0.1416	0.777766	0.773161	0.782398			LBW	EVI	0.1273	0.746736	0.743344	0.750144
LBW	NDVI3000	0.1417	0.77763	0.77303	0.782258			LBW	EVI	0.1274	0.746574	0.743184	0.74998
LBW	NDVI3000	0.1418	0.777494	0.772898	0.782117			LBW	EVI	0.1275	0.746413	0.743025	0.749816
LBW	NDVI3000	0.1419	0.777358	0.772767	0.781977			LBW	EVI	0.1276	0.746251	0.742866	0.749652
LBW	NDVI3000	0.142	0.777223	0.772636	0.781837			LBW	EVI	0.1277	0.746089	0.742706	0.749488
LBW	NDVI3000	0.1421	0.777087	0.772505	0.781696			LBW	EVI	0.1278	0.745928	0.742547	0.749324
LBW	NDVI3000	0.1422	0.776951	0.772374	0.781556			LBW	EVI	0.1279	0.745766	0.742388	0.74916
LBW	NDVI3000	0.1423	0.776816	0.772243	0.781416			LBW	EVI	0.128	0.745605	0.742228	0.748996
LBW	NDVI3000	0.1424	0.77668	0.772112	0.781276			LBW	EVI	0.1281	0.745443	0.742069	0.748832
LBW	NDVI3000	0.1425	0.776545	0.77198	0.781136			LBW	EVI	0.1282	0.745282	0.74191	0.748669
LBW	NDVI3000	0.1426	0.776409	0.771849	0.780996			LBW	EVI	0.1283	0.745121	0.741751	0.748505
LBW	NDVI3000	0.1427	0.776274	0.771718	0.780856			LBW	EVI	0.1284	0.744959	0.741592	0.748342
LBW	NDVI3000	0.1428	0.776138	0.771587	0.780716			LBW	EVI	0.1285	0.744798	0.741434	0.748178
LBW	NDVI3000	0.1429	0.776003	0.771457	0.780576			LBW	EVI	0.1286	0.744637	0.741275	0.748015
LBW	NDVI3000	0.143	0.775868	0.771326	0.780436			LBW	EVI	0.1287	0.744476	0.741116	0.747852
LBW	NDVI3000	0.1431	0.775732	0.771195	0.780297			LBW	EVI	0.1288	0.744315	0.740957	0.747689
LBW	NDVI3000	0.1432	0.775597	0.771064	0.780157			LBW	EVI	0.1289	0.744155	0.740799	0.747526
LBW	NDVI3000	0.1433	0.775462	0.770933	0.780017			LBW	EVI	0.129	0.743994	0.74064	0.747363
LBW	NDVI3000	0.1434	0.775327	0.770802	0.779878			LBW	EVI	0.1291	0.743833	0.740481	0.7472
LBW	NDVI3000	0.1435	0.775191	0.770672	0.779738			LBW	EVI	0.1292	0.743673	0.740323	0.747037
LBW	NDVI3000	0.1436	0.775056	0.770541	0.779598			LBW	EVI	0.1293	0.743512	0.740165	0.746875
LBW	NDVI3000	0.1437	0.774921	0.77041	0.779459			LBW	EVI	0.1294	0.743352	0.740006	0.746712
LBW	NDVI3000	0.1438	0.774786	0.770279	0.779319			LBW	EVI	0.1295	0.743191	0.739848	0.74655
LBW	NDVI3000	0.1439	0.774651	0.770149	0.77918			LBW	EVI	0.1296	0.743031	0.73969	0.746387
LBW	NDVI3000	0.144	0.774516	0.770018	0.779041			LBW	EVI	0.1297	0.742871	0.739532	0.746225
LBW	NDVI3000	0.1441	0.774381	0.769888	0.778901			LBW	EVI	0.1298	0.742711	0.739373	0.746063
LBW	NDVI3000	0.1442	0.774246	0.769757	0.778762			LBW	EVI	0.1299	0.742551	0.739215	0.745901
LBW	NDVI3000	0.1443	0.774111	0.769626	0.778623			LBW	EVI	0.13	0.742391	0.739057	0.745739
LBW	NDVI3000	0.1444	0.773977	0.769496	0.778483			LBW	EVI	0.1301	0.742231	0.738899	0.745577
LBW	NDVI3000	0.1445	0.773842	0.769365	0.778344			LBW	EVI	0.1302	0.742071	0.738742	0.745415
LBW	NDVI3000	0.1446	0.773707	0.769235	0.778205			LBW	EVI	0.1303	0.741911	0.738584	0.745253
LBW	NDVI3000	0.1447	0.773572	0.769105	0.778066			LBW	EVI	0.1304	0.741751	0.738426	0.745091
LBW	NDVI3000	0.1448	0.773438	0.768974	0.777927			LBW	EVI	0.1305	0.741592	0.738268	0.74493
LBW	NDVI3000	0.1449	0.773303	0.768844	0.777788			LBW	EVI	0.1306	0.741432	0.738111	0.744768
LBW	NDVI3000	0.145	0.773168	0.768713	0.777649			LBW	EVI	0.1307	0.741273	0.737953	0.744607
LBW	NDVI3000	0.1451	0.773034	0.768583	0.77751			LBW	EVI	0.1308	0.741113	0.737796	0.744446
LBW	NDVI3000	0.1452	0.772899	0.768453	0.777371			LBW	EVI	0.1309	0.740954	0.737638	0.744285
LBW	NDVI3000	0.1453	0.772765	0.768323	0.777232			LBW	EVI	0.131	0.740795	0.737481	0.744123
LBW	NDVI3000	0.1454	0.77263	0.768192	0.777094			LBW	EVI	0.1311	0.740635	0.737323	0.743962
LBW	NDVI3000	0.1455	0.772496	0.768062	0.776955			LBW	EVI	0.1312	0.740476	0.737166	0.743801
LBW	NDVI3000	0.1456	0.772361	0.767932	0.776816			LBW	EVI	0.1313	0.740317	0.737009	0.743641
LBW	NDVI3000	0.1457	0.772227	0.767802	0.776678			LBW	EVI	0.1314	0.740158	0.736852	0.74348
LBW	NDVI3000	0.1458	0.772093	0.767672	0.776539			LBW	EVI	0.1315	0.739999	0.736695	0.743319
LBW	NDVI3000	0.1459	0.771958	0.767542	0.7764			LBW	EVI	0.1316	0.739841	0.736538	0.743159
LBW	NDVI3000	0.146	0.771824	0.767412	0.776262			LBW	EVI	0.1317	0.739682	0.736381	0.742998
LBW	NDVI3000	0.1461	0.77169	0.767282	0.776123			LBW	EVI	0.1318	0.739523	0.736224	0.742838
LBW	NDVI3000	0.1462	0.771556	0.767152	0.775985			LBW	EVI	0.1319	0.739365	0.736067	0.742677
LBW	NDVI3000	0.1463	0.771422	0.767022	0.775847			LBW	EVI	0.132	0.739206	0.73591	0.742517
LBW	NDVI3000	0.1464	0.771287	0.766892	0.775708			LBW	EVI	0.1321	0.739048	0.735753	0.742357
LBW	NDVI3000	0.1465	0.771153	0.766762	0.77557			LBW	EVI	0.1322	0.738889	0.735597	0.742197
LBW	NDVI3000	0.1466	0.771019	0.766632	0.775432			LBW	EVI	0.1323	0.738731	0.73544	0.742037
LBW	NDVI3000	0.1467	0.770885	0.766502	0.775294			LBW	EVI	0.1324	0.738573	0.735283	0.741877
LBW	NDVI3000	0.1468	0.770751	0.766372	0.775155			LBW	EVI	0.1325	0.738415	0.735127	0.741717
LBW	NDVI3000	0.1469	0.770617	0.766243	0.775017			LBW	EVI	0.1326	0.738257	0.73497	0.741558
LBW	NDVI3000	0.147	0.770484	0.766113	0.774879			LBW	EVI	0.1327	0.738099	0.734814	0.741398
LBW	NDVI3000	0.1471	0.77035	0.765983	0.774741			LBW	EVI	0.1328	0.737941	0.734658	0.741238
LBW	NDVI3000	0.1472	0.770216	0.765853	0.774603			LBW	EVI	0.1329	0.737783	0.734501	0.741079
LBW	NDVI3000	0.1473	0.770082	0.765724	0.774465			LBW	EVI	0.133	0.737625	0.734345	0.74092
LBW	NDVI3000	0.1474	0.769948	0.765594	0.774327			LBW	EVI	0.1331	0.737467	0.734189	0.74076
LBW	NDVI3000	0.1475	0.769815	0.765464	0.77419			LBW	EVI	0.1332	0.73731	0.734033	0.740601
LBW	NDVI3000	0.1476	0.769681	0.765335	0.774052			LBW	EVI	0.1333	0.737152	0.733877	0.740442
LBW	NDVI3000	0.1477	0.769547	0.765205	0.773914			LBW	EVI	0.1334	0.736995	0.733721	0.740283
LBW	NDVI3000	0.1478	0.769414	0.765076	0.773776			LBW	EVI	0.1335	0.736837	0.733565	0.740124
LBW	NDVI3000	0.1479	0.76928	0.764946	0.773639			LBW	EVI	0.1336	0.73668	0.733409	0.739965
LBW	NDVI3000	0.148	0.769147	0.764817	0.773501			LBW	EVI	0.1337	0.736523	0.733254	0.739807
LBW	NDVI3000	0.1481	0.769013	0.764687	0.773363			LBW	EVI	0.1338	0.736366	0.733098	0.739648
LBW	NDVI3000	0.1482	0.76888	0.764558	0.773226			LBW	EVI	0.1339	0.736209	0.732942	0.73949
LBW	NDVI3000	0.1483	0.768746	0.764429	0.773088			LBW	EVI	0.134	0.736052	0.732787	0.739331
LBW	NDVI3000	0.1484	0.768613	0.764299	0.772951			LBW	EVI	0.1341	0.735895	0.732631	0.739173
LBW	NDVI3000	0.1485	0.76848	0.76417	0.772814			LBW	EVI	0.1342	0.735738	0.732476	0.739015
LBW	NDVI3000	0.1486	0.768346	0.764041	0.772676			LBW	EVI	0.1343	0.735581	0.73232	0.738856
LBW	NDVI3000	0.1487	0.768213	0.763911	0.772539			LBW	EVI	0.1344	0.735424	0.732165	0.738698
LBW	NDVI3000	0.1488	0.76808	0.763782	0.772402			LBW	EVI	0.1345	0.735268	0.73201	0.73854
LBW	NDVI3000	0.1489	0.767947	0.763653	0.772264			LBW	EVI	0.1346	0.735111	0.731854	0.738382
LBW	NDVI3000	0.149	0.767813	0.763524	0.772127			LBW	EVI	0.1347	0.734955	0.731699	0.738225
LBW	NDVI3000	0.1491	0.76768	0.763395	0.77199			LBW	EVI	0.1348	0.734798	0.731544	0.738067
LBW	NDVI3000	0.1492	0.767547	0.763265	0.771853			LBW	EVI	0.1349	0.734642	0.731389	0.737909
LBW	NDVI3000	0.1493	0.767414	0.763136	0.771716			LBW	EVI	0.135	0.734486	0.731234	0.737752
LBW	NDVI3000	0.1494	0.767281	0.763007	0.771579			LBW	EVI	0.1351	0.73433	0.731079	0.737594
LBW	NDVI3000	0.1495	0.767148	0.762878	0.771442			LBW	EVI	0.1352	0.734173	0.730924	0.737437
LBW	NDVI3000	0.1496	0.767015	0.762749	0.771305			LBW	EVI	0.1353	0.734017	0.73077	0.73728
LBW	NDVI3000	0.1497	0.766882	0.76262	0.771168			LBW	EVI	0.1354	0.733861	0.730615	0.737122
LBW	NDVI3000	0.1498	0.766749	0.762491	0.771031			LBW	EVI	0.1355	0.733706	0.73046	0.736965
LBW	NDVI3000	0.1499	0.766617	0.762362	0.770895			LBW	EVI	0.1356	0.73355	0.730306	0.736808
LBW	NDVI3000	0.15	0.766484	0.762234	0.770758			LBW	EVI	0.1357	0.733394	0.730151	0.736651
LBW	NDVI3000	0.1501	0.766351	0.762105	0.770621			LBW	EVI	0.1358	0.733238	0.729997	0.736495
LBW	NDVI3000	0.1502	0.766218	0.761976	0.770485			LBW	EVI	0.1359	0.733083	0.729842	0.736338
LBW	NDVI3000	0.1503	0.766086	0.761847	0.770348			LBW	EVI	0.136	0.732927	0.729688	0.736181
LBW	NDVI3000	0.1504	0.765953	0.761718	0.770211			LBW	EVI	0.1361	0.732772	0.729534	0.736025
LBW	NDVI3000	0.1505	0.76582	0.76159	0.770075			LBW	EVI	0.1362	0.732617	0.729379	0.735868
LBW	NDVI3000	0.1506	0.765688	0.761461	0.769938			LBW	EVI	0.1363	0.732461	0.729225	0.735712
LBW	NDVI3000	0.1507	0.765555	0.761332	0.769802			LBW	EVI	0.1364	0.732306	0.729071	0.735555
LBW	NDVI3000	0.1508	0.765423	0.761204	0.769666			LBW	EVI	0.1365	0.732151	0.728917	0.735399
LBW	NDVI3000	0.1509	0.76529	0.761075	0.769529			LBW	EVI	0.1366	0.731996	0.728763	0.735243
LBW	NDVI3000	0.151	0.765158	0.760946	0.769393			LBW	EVI	0.1367	0.731841	0.728609	0.735087
LBW	NDVI3000	0.1511	0.765026	0.760818	0.769257			LBW	EVI	0.1368	0.731686	0.728455	0.734931
LBW	NDVI3000	0.1512	0.764893	0.760689	0.769121			LBW	EVI	0.1369	0.731531	0.728301	0.734775
LBW	NDVI3000	0.1513	0.764761	0.760561	0.768984			LBW	EVI	0.137	0.731376	0.728148	0.73462
LBW	NDVI3000	0.1514	0.764629	0.760432	0.768848			LBW	EVI	0.1371	0.731222	0.727994	0.734464
LBW	NDVI3000	0.1515	0.764496	0.760304	0.768712			LBW	EVI	0.1372	0.731067	0.72784	0.734308
LBW	NDVI3000	0.1516	0.764364	0.760175	0.768576			LBW	EVI	0.1373	0.730913	0.727687	0.734153
LBW	NDVI3000	0.1517	0.764232	0.760047	0.76844			LBW	EVI	0.1374	0.730758	0.727533	0.733997
LBW	NDVI3000	0.1518	0.7641	0.759919	0.768304			LBW	EVI	0.1375	0.730604	0.72738	0.733842
LBW	NDVI3000	0.1519	0.763968	0.75979	0.768169			LBW	EVI	0.1376	0.73045	0.727227	0.733687
LBW	NDVI3000	0.152	0.763836	0.759662	0.768033			LBW	EVI	0.1377	0.730295	0.727073	0.733532
LBW	NDVI3000	0.1521	0.763704	0.759534	0.767897			LBW	EVI	0.1378	0.730141	0.72692	0.733377
LBW	NDVI3000	0.1522	0.763572	0.759406	0.767761			LBW	EVI	0.1379	0.729987	0.726767	0.733222
LBW	NDVI3000	0.1523	0.76344	0.759277	0.767626			LBW	EVI	0.138	0.729833	0.726614	0.733067
LBW	NDVI3000	0.1524	0.763308	0.759149	0.76749			LBW	EVI	0.1381	0.729679	0.726461	0.732912
LBW	NDVI3000	0.1525	0.763176	0.759021	0.767354			LBW	EVI	0.1382	0.729526	0.726308	0.732757
LBW	NDVI3000	0.1526	0.763044	0.758893	0.767219			LBW	EVI	0.1383	0.729372	0.726155	0.732603
LBW	NDVI3000	0.1527	0.762913	0.758765	0.767083			LBW	EVI	0.1384	0.729218	0.726002	0.732448
LBW	NDVI3000	0.1528	0.762781	0.758637	0.766948			LBW	EVI	0.1385	0.729065	0.725849	0.732294
LBW	NDVI3000	0.1529	0.762649	0.758509	0.766812			LBW	EVI	0.1386	0.728911	0.725697	0.73214
LBW	NDVI3000	0.153	0.762518	0.758381	0.766677			LBW	EVI	0.1387	0.728758	0.725544	0.731985
LBW	NDVI3000	0.1531	0.762386	0.758253	0.766542			LBW	EVI	0.1388	0.728604	0.725391	0.731831
LBW	NDVI3000	0.1532	0.762254	0.758125	0.766406			LBW	EVI	0.1389	0.728451	0.725239	0.731677
LBW	NDVI3000	0.1533	0.762123	0.757997	0.766271			LBW	EVI	0.139	0.728298	0.725086	0.731523
LBW	NDVI3000	0.1534	0.761991	0.757869	0.766136			LBW	EVI	0.1391	0.728145	0.724934	0.731369
LBW	NDVI3000	0.1535	0.76186	0.757741	0.766001			LBW	EVI	0.1392	0.727992	0.724782	0.731216
LBW	NDVI3000	0.1536	0.761728	0.757613	0.765866			LBW	EVI	0.1393	0.727839	0.72463	0.731062
LBW	NDVI3000	0.1537	0.761597	0.757486	0.765731			LBW	EVI	0.1394	0.727686	0.724477	0.730908
LBW	NDVI3000	0.1538	0.761466	0.757358	0.765596			LBW	EVI	0.1395	0.727533	0.724325	0.730755
LBW	NDVI3000	0.1539	0.761334	0.75723	0.765461			LBW	EVI	0.1396	0.72738	0.724173	0.730601
LBW	NDVI3000	0.154	0.761203	0.757102	0.765326			LBW	EVI	0.1397	0.727227	0.724021	0.730448
LBW	NDVI3000	0.1541	0.761072	0.756975	0.765191			LBW	EVI	0.1398	0.727075	0.723869	0.730295
LBW	NDVI3000	0.1542	0.760941	0.756847	0.765056			LBW	EVI	0.1399	0.726922	0.723717	0.730142
LBW	NDVI3000	0.1543	0.760809	0.756719	0.764921			LBW	EVI	0.14	0.72677	0.723565	0.729989
LBW	NDVI3000	0.1544	0.760678	0.756592	0.764787			LBW	EVI	0.1401	0.726618	0.723414	0.729836
LBW	NDVI3000	0.1545	0.760547	0.756464	0.764652			LBW	EVI	0.1402	0.726465	0.723262	0.729683
LBW	NDVI3000	0.1546	0.760416	0.756337	0.764517			LBW	EVI	0.1403	0.726313	0.72311	0.72953
LBW	NDVI3000	0.1547	0.760285	0.756209	0.764383			LBW	EVI	0.1404	0.726161	0.722959	0.729377
LBW	NDVI3000	0.1548	0.760154	0.756082	0.764248			LBW	EVI	0.1405	0.726009	0.722807	0.729225
LBW	NDVI3000	0.1549	0.760023	0.755954	0.764114			LBW	EVI	0.1406	0.725857	0.722656	0.729072
LBW	NDVI3000	0.155	0.759892	0.755827	0.763979			LBW	EVI	0.1407	0.725705	0.722505	0.72892
LBW	NDVI3000	0.1551	0.759761	0.7557	0.763845			LBW	EVI	0.1408	0.725553	0.722353	0.728767
LBW	NDVI3000	0.1552	0.75963	0.755572	0.76371			LBW	EVI	0.1409	0.725401	0.722202	0.728615
LBW	NDVI3000	0.1553	0.7595	0.755445	0.763576			LBW	EVI	0.141	0.72525	0.722051	0.728463
LBW	NDVI3000	0.1554	0.759369	0.755318	0.763442			LBW	EVI	0.1411	0.725098	0.7219	0.728311
LBW	NDVI3000	0.1555	0.759238	0.75519	0.763308			LBW	EVI	0.1412	0.724947	0.721749	0.728159
LBW	NDVI3000	0.1556	0.759107	0.755063	0.763174			LBW	EVI	0.1413	0.724795	0.721598	0.728007
LBW	NDVI3000	0.1557	0.758977	0.754936	0.763039			LBW	EVI	0.1414	0.724644	0.721447	0.727855
LBW	NDVI3000	0.1558	0.758846	0.754809	0.762905			LBW	EVI	0.1415	0.724493	0.721296	0.727703
LBW	NDVI3000	0.1559	0.758716	0.754682	0.762771			LBW	EVI	0.1416	0.724341	0.721145	0.727552
LBW	NDVI3000	0.156	0.758585	0.754555	0.762637			LBW	EVI	0.1417	0.72419	0.720995	0.7274
LBW	NDVI3000	0.1561	0.758455	0.754427	0.762503			LBW	EVI	0.1418	0.724039	0.720844	0.727249
LBW	NDVI3000	0.1562	0.758324	0.7543	0.762369			LBW	EVI	0.1419	0.723888	0.720693	0.727097
LBW	NDVI3000	0.1563	0.758194	0.754173	0.762236			LBW	EVI	0.142	0.723737	0.720543	0.726946
LBW	NDVI3000	0.1564	0.758063	0.754046	0.762102			LBW	EVI	0.1421	0.723587	0.720392	0.726795
LBW	NDVI3000	0.1565	0.757933	0.753919	0.761968			LBW	EVI	0.1422	0.723436	0.720242	0.726644
LBW	NDVI3000	0.1566	0.757803	0.753793	0.761834			LBW	EVI	0.1423	0.723285	0.720092	0.726493
LBW	NDVI3000	0.1567	0.757672	0.753666	0.761701			LBW	EVI	0.1424	0.723135	0.719942	0.726342
LBW	NDVI3000	0.1568	0.757542	0.753539	0.761567			LBW	EVI	0.1425	0.722984	0.719791	0.726191
LBW	NDVI3000	0.1569	0.757412	0.753412	0.761434			LBW	EVI	0.1426	0.722834	0.719641	0.72604
LBW	NDVI3000	0.157	0.757282	0.753285	0.7613			LBW	EVI	0.1427	0.722683	0.719491	0.72589
LBW	NDVI3000	0.1571	0.757152	0.753158	0.761167			LBW	EVI	0.1428	0.722533	0.719341	0.725739
LBW	NDVI3000	0.1572	0.757022	0.753032	0.761033			LBW	EVI	0.1429	0.722383	0.719191	0.725589
LBW	NDVI3000	0.1573	0.756892	0.752905	0.7609			LBW	EVI	0.143	0.722233	0.719042	0.725438
LBW	NDVI3000	0.1574	0.756762	0.752778	0.760766			LBW	EVI	0.1431	0.722083	0.718892	0.725288
LBW	NDVI3000	0.1575	0.756632	0.752652	0.760633			LBW	EVI	0.1432	0.721933	0.718742	0.725138
LBW	NDVI3000	0.1576	0.756502	0.752525	0.7605			LBW	EVI	0.1433	0.721783	0.718592	0.724988
LBW	NDVI3000	0.1577	0.756372	0.752398	0.760367			LBW	EVI	0.1434	0.721633	0.718443	0.724838
LBW	NDVI3000	0.1578	0.756242	0.752272	0.760233			LBW	EVI	0.1435	0.721483	0.718293	0.724688
LBW	NDVI3000	0.1579	0.756112	0.752145	0.7601			LBW	EVI	0.1436	0.721334	0.718144	0.724538
LBW	NDVI3000	0.158	0.755983	0.752019	0.759967			LBW	EVI	0.1437	0.721184	0.717995	0.724388
LBW	NDVI3000	0.1581	0.755853	0.751892	0.759834			LBW	EVI	0.1438	0.721035	0.717845	0.724238
LBW	NDVI3000	0.1582	0.755723	0.751766	0.759701			LBW	EVI	0.1439	0.720885	0.717696	0.724089
LBW	NDVI3000	0.1583	0.755594	0.751639	0.759568			LBW	EVI	0.144	0.720736	0.717547	0.723939
LBW	NDVI3000	0.1584	0.755464	0.751513	0.759436			LBW	EVI	0.1441	0.720587	0.717398	0.72379
LBW	NDVI3000	0.1585	0.755334	0.751387	0.759303			LBW	EVI	0.1442	0.720438	0.717249	0.723641
LBW	NDVI3000	0.1586	0.755205	0.75126	0.75917			LBW	EVI	0.1443	0.720288	0.7171	0.723491
LBW	NDVI3000	0.1587	0.755075	0.751134	0.759037			LBW	EVI	0.1444	0.720139	0.716951	0.723342
LBW	NDVI3000	0.1588	0.754946	0.751008	0.758905			LBW	EVI	0.1445	0.71999	0.716802	0.723193
LBW	NDVI3000	0.1589	0.754816	0.750882	0.758772			LBW	EVI	0.1446	0.719842	0.716653	0.723044
LBW	NDVI3000	0.159	0.754687	0.750755	0.758639			LBW	EVI	0.1447	0.719693	0.716505	0.722895
LBW	NDVI3000	0.1591	0.754558	0.750629	0.758507			LBW	EVI	0.1448	0.719544	0.716356	0.722747
LBW	NDVI3000	0.1592	0.754428	0.750503	0.758374			LBW	EVI	0.1449	0.719396	0.716207	0.722598
LBW	NDVI3000	0.1593	0.754299	0.750377	0.758242			LBW	EVI	0.145	0.719247	0.716059	0.722449
LBW	NDVI3000	0.1594	0.75417	0.750251	0.758109			LBW	EVI	0.1451	0.719098	0.71591	0.722301
LBW	NDVI3000	0.1595	0.754041	0.750125	0.757977			LBW	EVI	0.1452	0.71895	0.715762	0.722152
LBW	NDVI3000	0.1596	0.753912	0.749999	0.757845			LBW	EVI	0.1453	0.718802	0.715614	0.722004
LBW	NDVI3000	0.1597	0.753782	0.749873	0.757713			LBW	EVI	0.1454	0.718654	0.715466	0.721856
LBW	NDVI3000	0.1598	0.753653	0.749747	0.75758			LBW	EVI	0.1455	0.718505	0.715317	0.721708
LBW	NDVI3000	0.1599	0.753524	0.749621	0.757448			LBW	EVI	0.1456	0.718357	0.715169	0.72156
LBW	NDVI3000	0.16	0.753395	0.749495	0.757316			LBW	EVI	0.1457	0.718209	0.715021	0.721412
LBW	NDVI3000	0.1601	0.753266	0.749369	0.757184			LBW	EVI	0.1458	0.718061	0.714873	0.721264
LBW	NDVI3000	0.1602	0.753138	0.749243	0.757052			LBW	EVI	0.1459	0.717914	0.714725	0.721116
LBW	NDVI3000	0.1603	0.753009	0.749117	0.75692			LBW	EVI	0.146	0.717766	0.714578	0.720968
LBW	NDVI3000	0.1604	0.75288	0.748992	0.756788			LBW	EVI	0.1461	0.717618	0.71443	0.720821
LBW	NDVI3000	0.1605	0.752751	0.748866	0.756656			LBW	EVI	0.1462	0.717471	0.714282	0.720673
LBW	NDVI3000	0.1606	0.752622	0.74874	0.756524			LBW	EVI	0.1463	0.717323	0.714135	0.720526
LBW	NDVI3000	0.1607	0.752494	0.748615	0.756393			LBW	EVI	0.1464	0.717176	0.713987	0.720378
LBW	NDVI3000	0.1608	0.752365	0.748489	0.756261			LBW	EVI	0.1465	0.717028	0.71384	0.720231
LBW	NDVI3000	0.1609	0.752236	0.748363	0.756129			LBW	EVI	0.1466	0.716881	0.713692	0.720084
LBW	NDVI3000	0.161	0.752108	0.748238	0.755998			LBW	EVI	0.1467	0.716734	0.713545	0.719937
LBW	NDVI3000	0.1611	0.751979	0.748112	0.755866			LBW	EVI	0.1468	0.716587	0.713398	0.71979
LBW	NDVI3000	0.1612	0.75185	0.747987	0.755734			LBW	EVI	0.1469	0.716439	0.71325	0.719643
LBW	NDVI3000	0.1613	0.751722	0.747861	0.755603			LBW	EVI	0.147	0.716293	0.713103	0.719496
LBW	NDVI3000	0.1614	0.751594	0.747736	0.755471			LBW	EVI	0.1471	0.716146	0.712956	0.719349
LBW	NDVI3000	0.1615	0.751465	0.74761	0.75534			LBW	EVI	0.1472	0.715999	0.712809	0.719203
LBW	NDVI3000	0.1616	0.751337	0.747485	0.755209			LBW	EVI	0.1473	0.715852	0.712662	0.719056
LBW	NDVI3000	0.1617	0.751208	0.747359	0.755077			LBW	EVI	0.1474	0.715705	0.712516	0.71891
LBW	NDVI3000	0.1618	0.75108	0.747234	0.754946			LBW	EVI	0.1475	0.715559	0.712369	0.718763
LBW	NDVI3000	0.1619	0.750952	0.747109	0.754815			LBW	EVI	0.1476	0.715412	0.712222	0.718617
LBW	NDVI3000	0.162	0.750824	0.746983	0.754684			LBW	EVI	0.1477	0.715266	0.712075	0.718471
LBW	NDVI3000	0.1621	0.750696	0.746858	0.754553			LBW	EVI	0.1478	0.71512	0.711929	0.718325
LBW	NDVI3000	0.1622	0.750567	0.746733	0.754421			LBW	EVI	0.1479	0.714973	0.711782	0.718179
LBW	NDVI3000	0.1623	0.750439	0.746608	0.75429			LBW	EVI	0.148	0.714827	0.711636	0.718033
LBW	NDVI3000	0.1624	0.750311	0.746483	0.754159			LBW	EVI	0.1481	0.714681	0.71149	0.717887
LBW	NDVI3000	0.1625	0.750183	0.746357	0.754029			LBW	EVI	0.1482	0.714535	0.711343	0.717741
LBW	NDVI3000	0.1626	0.750055	0.746232	0.753898			LBW	EVI	0.1483	0.714389	0.711197	0.717595
LBW	NDVI3000	0.1627	0.749927	0.746107	0.753767			LBW	EVI	0.1484	0.714243	0.711051	0.71745
LBW	NDVI3000	0.1628	0.749799	0.745982	0.753636			LBW	EVI	0.1485	0.714097	0.710905	0.717304
LBW	NDVI3000	0.1629	0.749672	0.745857	0.753505			LBW	EVI	0.1486	0.713952	0.710759	0.717159
LBW	NDVI3000	0.163	0.749544	0.745732	0.753375			LBW	EVI	0.1487	0.713806	0.710613	0.717014
LBW	NDVI3000	0.1631	0.749416	0.745607	0.753244			LBW	EVI	0.1488	0.713661	0.710467	0.716868
LBW	NDVI3000	0.1632	0.749288	0.745482	0.753113			LBW	EVI	0.1489	0.713515	0.710321	0.716723
LBW	NDVI3000	0.1633	0.74916	0.745357	0.752983			LBW	EVI	0.149	0.71337	0.710176	0.716578
LBW	NDVI3000	0.1634	0.749033	0.745233	0.752852			LBW	EVI	0.1491	0.713224	0.71003	0.716433
LBW	NDVI3000	0.1635	0.748905	0.745108	0.752722			LBW	EVI	0.1492	0.713079	0.709884	0.716288
LBW	NDVI3000	0.1636	0.748778	0.744983	0.752591			LBW	EVI	0.1493	0.712934	0.709739	0.716144
LBW	NDVI3000	0.1637	0.74865	0.744858	0.752461			LBW	EVI	0.1494	0.712789	0.709593	0.715999
LBW	NDVI3000	0.1638	0.748523	0.744734	0.752331			LBW	EVI	0.1495	0.712644	0.709448	0.715854
LBW	NDVI3000	0.1639	0.748395	0.744609	0.752201			LBW	EVI	0.1496	0.712499	0.709303	0.71571
LBW	NDVI3000	0.164	0.748268	0.744484	0.75207			LBW	EVI	0.1497	0.712354	0.709157	0.715565
LBW	NDVI3000	0.1641	0.74814	0.74436	0.75194			LBW	EVI	0.1498	0.712209	0.709012	0.715421
LBW	NDVI3000	0.1642	0.748013	0.744235	0.75181			LBW	EVI	0.1499	0.712065	0.708867	0.715277
LBW	NDVI3000	0.1643	0.747886	0.74411	0.75168			LBW	EVI	0.15	0.71192	0.708722	0.715133
LBW	NDVI3000	0.1644	0.747758	0.743986	0.75155			LBW	EVI	0.1501	0.711776	0.708577	0.714989
LBW	NDVI3000	0.1645	0.747631	0.743861	0.75142			LBW	EVI	0.1502	0.711631	0.708432	0.714845
LBW	NDVI3000	0.1646	0.747504	0.743737	0.75129			LBW	EVI	0.1503	0.711487	0.708288	0.714701
LBW	NDVI3000	0.1647	0.747377	0.743612	0.75116			LBW	EVI	0.1504	0.711343	0.708143	0.714557
LBW	NDVI3000	0.1648	0.74725	0.743488	0.75103			LBW	EVI	0.1505	0.711198	0.707998	0.714413
LBW	NDVI3000	0.1649	0.747123	0.743364	0.750901			LBW	EVI	0.1506	0.711054	0.707854	0.71427
LBW	NDVI3000	0.165	0.746995	0.743239	0.750771			LBW	EVI	0.1507	0.71091	0.707709	0.714126
LBW	NDVI3000	0.1651	0.746869	0.743115	0.750641			LBW	EVI	0.1508	0.710766	0.707565	0.713983
LBW	NDVI3000	0.1652	0.746742	0.742991	0.750511			LBW	EVI	0.1509	0.710623	0.70742	0.713839
LBW	NDVI3000	0.1653	0.746615	0.742866	0.750382			LBW	EVI	0.151	0.710479	0.707276	0.713696
LBW	NDVI3000	0.1654	0.746488	0.742742	0.750252			LBW	EVI	0.1511	0.710335	0.707132	0.713553
LBW	NDVI3000	0.1655	0.746361	0.742618	0.750123			LBW	EVI	0.1512	0.710191	0.706988	0.71341
LBW	NDVI3000	0.1656	0.746234	0.742494	0.749993			LBW	EVI	0.1513	0.710048	0.706844	0.713267
LBW	NDVI3000	0.1657	0.746107	0.74237	0.749864			LBW	EVI	0.1514	0.709904	0.7067	0.713124
LBW	NDVI3000	0.1658	0.745981	0.742245	0.749735			LBW	EVI	0.1515	0.709761	0.706556	0.712981
LBW	NDVI3000	0.1659	0.745854	0.742121	0.749605			LBW	EVI	0.1516	0.709618	0.706412	0.712838
LBW	NDVI3000	0.166	0.745727	0.741997	0.749476			LBW	EVI	0.1517	0.709474	0.706268	0.712695
LBW	NDVI3000	0.1661	0.745601	0.741873	0.749347			LBW	EVI	0.1518	0.709331	0.706124	0.712553
LBW	NDVI3000	0.1662	0.745474	0.741749	0.749218			LBW	EVI	0.1519	0.709188	0.705981	0.71241
LBW	NDVI3000	0.1663	0.745348	0.741625	0.749089			LBW	EVI	0.152	0.709045	0.705837	0.712268
LBW	NDVI3000	0.1664	0.745221	0.741501	0.74896			LBW	EVI	0.1521	0.708902	0.705694	0.712126
LBW	NDVI3000	0.1665	0.745095	0.741377	0.748831			LBW	EVI	0.1522	0.70876	0.70555	0.711984
LBW	NDVI3000	0.1666	0.744968	0.741254	0.748702			LBW	EVI	0.1523	0.708617	0.705407	0.711841
LBW	NDVI3000	0.1667	0.744842	0.74113	0.748573			LBW	EVI	0.1524	0.708474	0.705264	0.711699
LBW	NDVI3000	0.1668	0.744716	0.741006	0.748444			LBW	EVI	0.1525	0.708332	0.70512	0.711557
LBW	NDVI3000	0.1669	0.744589	0.740882	0.748315			LBW	EVI	0.1526	0.708189	0.704977	0.711416
LBW	NDVI3000	0.167	0.744463	0.740758	0.748186			LBW	EVI	0.1527	0.708047	0.704834	0.711274
LBW	NDVI3000	0.1671	0.744337	0.740635	0.748058			LBW	EVI	0.1528	0.707904	0.704691	0.711132
LBW	NDVI3000	0.1672	0.744211	0.740511	0.747929			LBW	EVI	0.1529	0.707762	0.704548	0.71099
LBW	NDVI3000	0.1673	0.744085	0.740387	0.7478			LBW	EVI	0.153	0.70762	0.704405	0.710849
LBW	NDVI3000	0.1674	0.743959	0.740264	0.747672			LBW	EVI	0.1531	0.707478	0.704263	0.710708
LBW	NDVI3000	0.1675	0.743832	0.74014	0.747543			LBW	EVI	0.1532	0.707336	0.70412	0.710566
LBW	NDVI3000	0.1676	0.743706	0.740017	0.747415			LBW	EVI	0.1533	0.707194	0.703977	0.710425
LBW	NDVI3000	0.1677	0.743581	0.739893	0.747286			LBW	EVI	0.1534	0.707052	0.703835	0.710284
LBW	NDVI3000	0.1678	0.743455	0.73977	0.747158			LBW	EVI	0.1535	0.70691	0.703692	0.710143
LBW	NDVI3000	0.1679	0.743329	0.739646	0.747029			LBW	EVI	0.1536	0.706768	0.70355	0.710002
LBW	NDVI3000	0.168	0.743203	0.739523	0.746901			LBW	EVI	0.1537	0.706627	0.703408	0.709861
LBW	NDVI3000	0.1681	0.743077	0.739399	0.746773			LBW	EVI	0.1538	0.706485	0.703265	0.70972
LBW	NDVI3000	0.1682	0.742951	0.739276	0.746645			LBW	EVI	0.1539	0.706344	0.703123	0.709579
LBW	NDVI3000	0.1683	0.742826	0.739153	0.746517			LBW	EVI	0.154	0.706202	0.702981	0.709439
LBW	NDVI3000	0.1684	0.7427	0.739029	0.746389			LBW	EVI	0.1541	0.706061	0.702839	0.709298
LBW	NDVI3000	0.1685	0.742574	0.738906	0.746261			LBW	EVI	0.1542	0.70592	0.702697	0.709158
LBW	NDVI3000	0.1686	0.742449	0.738783	0.746133			LBW	EVI	0.1543	0.705779	0.702555	0.709017
LBW	NDVI3000	0.1687	0.742323	0.73866	0.746005			LBW	EVI	0.1544	0.705638	0.702413	0.708877
LBW	NDVI3000	0.1688	0.742198	0.738537	0.745877			LBW	EVI	0.1545	0.705497	0.702272	0.708737
LBW	NDVI3000	0.1689	0.742072	0.738413	0.745749			LBW	EVI	0.1546	0.705356	0.70213	0.708597
LBW	NDVI3000	0.169	0.741947	0.73829	0.745621			LBW	EVI	0.1547	0.705215	0.701988	0.708457
LBW	NDVI3000	0.1691	0.741821	0.738167	0.745493			LBW	EVI	0.1548	0.705074	0.701847	0.708317
LBW	NDVI3000	0.1692	0.741696	0.738044	0.745366			LBW	EVI	0.1549	0.704934	0.701705	0.708177
LBW	NDVI3000	0.1693	0.741571	0.737921	0.745238			LBW	EVI	0.155	0.704793	0.701564	0.708037
LBW	NDVI3000	0.1694	0.741445	0.737798	0.74511			LBW	EVI	0.1551	0.704653	0.701423	0.707897
LBW	NDVI3000	0.1695	0.74132	0.737675	0.744983			LBW	EVI	0.1552	0.704512	0.701281	0.707758
LBW	NDVI3000	0.1696	0.741195	0.737552	0.744855			LBW	EVI	0.1553	0.704372	0.70114	0.707618
LBW	NDVI3000	0.1697	0.74107	0.73743	0.744728			LBW	EVI	0.1554	0.704232	0.700999	0.707479
LBW	NDVI3000	0.1698	0.740945	0.737307	0.7446			LBW	EVI	0.1555	0.704091	0.700858	0.70734
LBW	NDVI3000	0.1699	0.740819	0.737184	0.744473			LBW	EVI	0.1556	0.703951	0.700717	0.7072
LBW	NDVI3000	0.17	0.740694	0.737061	0.744346			LBW	EVI	0.1557	0.703811	0.700577	0.707061
LBW	NDVI3000	0.1701	0.740569	0.736938	0.744218			LBW	EVI	0.1558	0.703672	0.700436	0.706922
LBW	NDVI3000	0.1702	0.740444	0.736816	0.744091			LBW	EVI	0.1559	0.703532	0.700295	0.706783
LBW	NDVI3000	0.1703	0.74032	0.736693	0.743964			LBW	EVI	0.156	0.703392	0.700154	0.706644
LBW	NDVI3000	0.1704	0.740195	0.73657	0.743837			LBW	EVI	0.1561	0.703252	0.700014	0.706506
LBW	NDVI3000	0.1705	0.74007	0.736448	0.74371			LBW	EVI	0.1562	0.703113	0.699873	0.706367
LBW	NDVI3000	0.1706	0.739945	0.736325	0.743583			LBW	EVI	0.1563	0.702973	0.699733	0.706228
LBW	NDVI3000	0.1707	0.73982	0.736202	0.743456			LBW	EVI	0.1564	0.702834	0.699593	0.70609
LBW	NDVI3000	0.1708	0.739696	0.73608	0.743329			LBW	EVI	0.1565	0.702694	0.699453	0.705951
LBW	NDVI3000	0.1709	0.739571	0.735957	0.743202			LBW	EVI	0.1566	0.702555	0.699312	0.705813
LBW	NDVI3000	0.171	0.739446	0.735835	0.743075			LBW	EVI	0.1567	0.702416	0.699172	0.705675
LBW	NDVI3000	0.1711	0.739322	0.735713	0.742948			LBW	EVI	0.1568	0.702277	0.699032	0.705536
LBW	NDVI3000	0.1712	0.739197	0.73559	0.742822			LBW	EVI	0.1569	0.702138	0.698892	0.705398
LBW	NDVI3000	0.1713	0.739073	0.735468	0.742695			LBW	EVI	0.157	0.701999	0.698752	0.70526
LBW	NDVI3000	0.1714	0.738948	0.735345	0.742568			LBW	EVI	0.1571	0.70186	0.698613	0.705122
LBW	NDVI3000	0.1715	0.738824	0.735223	0.742442			LBW	EVI	0.1572	0.701721	0.698473	0.704985
LBW	NDVI3000	0.1716	0.738699	0.735101	0.742315			LBW	EVI	0.1573	0.701583	0.698333	0.704847
LBW	NDVI3000	0.1717	0.738575	0.734979	0.742189			LBW	EVI	0.1574	0.701444	0.698194	0.704709
LBW	NDVI3000	0.1718	0.738451	0.734856	0.742062			LBW	EVI	0.1575	0.701305	0.698054	0.704572
LBW	NDVI3000	0.1719	0.738326	0.734734	0.741936			LBW	EVI	0.1576	0.701167	0.697915	0.704434
LBW	NDVI3000	0.172	0.738202	0.734612	0.74181			LBW	EVI	0.1577	0.701029	0.697776	0.704297
LBW	NDVI3000	0.1721	0.738078	0.73449	0.741683			LBW	EVI	0.1578	0.70089	0.697636	0.704159
LBW	NDVI3000	0.1722	0.737954	0.734368	0.741557			LBW	EVI	0.1579	0.700752	0.697497	0.704022
LBW	NDVI3000	0.1723	0.73783	0.734246	0.741431			LBW	EVI	0.158	0.700614	0.697358	0.703885
LBW	NDVI3000	0.1724	0.737706	0.734124	0.741305			LBW	EVI	0.1581	0.700476	0.697219	0.703748
LBW	NDVI3000	0.1725	0.737582	0.734002	0.741179			LBW	EVI	0.1582	0.700338	0.69708	0.703611
LBW	NDVI3000	0.1726	0.737458	0.73388	0.741053			LBW	EVI	0.1583	0.7002	0.696941	0.703474
LBW	NDVI3000	0.1727	0.737334	0.733758	0.740927			LBW	EVI	0.1584	0.700062	0.696802	0.703337
LBW	NDVI3000	0.1728	0.73721	0.733636	0.740801			LBW	EVI	0.1585	0.699925	0.696664	0.703201
LBW	NDVI3000	0.1729	0.737086	0.733514	0.740675			LBW	EVI	0.1586	0.699787	0.696525	0.703064
LBW	NDVI3000	0.173	0.736962	0.733392	0.740549			LBW	EVI	0.1587	0.699649	0.696387	0.702928
LBW	NDVI3000	0.1731	0.736838	0.73327	0.740423			LBW	EVI	0.1588	0.699512	0.696248	0.702791
LBW	NDVI3000	0.1732	0.736714	0.733149	0.740298			LBW	EVI	0.1589	0.699375	0.69611	0.702655
LBW	NDVI3000	0.1733	0.736591	0.733027	0.740172			LBW	EVI	0.159	0.699237	0.695971	0.702519
LBW	NDVI3000	0.1734	0.736467	0.732905	0.740046			LBW	EVI	0.1591	0.6991	0.695833	0.702382
LBW	NDVI3000	0.1735	0.736343	0.732784	0.739921			LBW	EVI	0.1592	0.698963	0.695695	0.702246
LBW	NDVI3000	0.1736	0.73622	0.732662	0.739795			LBW	EVI	0.1593	0.698826	0.695557	0.70211
LBW	NDVI3000	0.1737	0.736096	0.73254	0.73967			LBW	EVI	0.1594	0.698689	0.695419	0.701974
LBW	NDVI3000	0.1738	0.735973	0.732419	0.739544			LBW	EVI	0.1595	0.698552	0.695281	0.701839
LBW	NDVI3000	0.1739	0.735849	0.732297	0.739419			LBW	EVI	0.1596	0.698415	0.695143	0.701703
LBW	NDVI3000	0.174	0.735726	0.732176	0.739293			LBW	EVI	0.1597	0.698278	0.695005	0.701567
LBW	NDVI3000	0.1741	0.735603	0.732054	0.739168			LBW	EVI	0.1598	0.698142	0.694867	0.701432
LBW	NDVI3000	0.1742	0.735479	0.731933	0.739043			LBW	EVI	0.1599	0.698005	0.69473	0.701296
LBW	NDVI3000	0.1743	0.735356	0.731811	0.738918			LBW	EVI	0.16	0.697869	0.694592	0.701161
LBW	NDVI3000	0.1744	0.735233	0.73169	0.738792			LBW	EVI	0.1601	0.697732	0.694455	0.701025
LBW	NDVI3000	0.1745	0.735109	0.731569	0.738667			LBW	EVI	0.1602	0.697596	0.694317	0.70089
LBW	NDVI3000	0.1746	0.734986	0.731447	0.738542			LBW	EVI	0.1603	0.69746	0.69418	0.700755
LBW	NDVI3000	0.1747	0.734863	0.731326	0.738417			LBW	EVI	0.1604	0.697324	0.694043	0.70062
LBW	NDVI3000	0.1748	0.73474	0.731205	0.738292			LBW	EVI	0.1605	0.697188	0.693906	0.700485
LBW	NDVI3000	0.1749	0.734617	0.731084	0.738167			LBW	EVI	0.1606	0.697052	0.693769	0.70035
LBW	NDVI3000	0.175	0.734494	0.730963	0.738043			LBW	EVI	0.1607	0.696916	0.693632	0.700215
LBW	NDVI3000	0.1751	0.734371	0.730841	0.737918			LBW	EVI	0.1608	0.69678	0.693495	0.700081
LBW	NDVI3000	0.1752	0.734248	0.73072	0.737793			LBW	EVI	0.1609	0.696644	0.693358	0.699946
LBW	NDVI3000	0.1753	0.734125	0.730599	0.737668			LBW	EVI	0.161	0.696508	0.693221	0.699812
LBW	NDVI3000	0.1754	0.734002	0.730478	0.737544			LBW	EVI	0.1611	0.696373	0.693084	0.699677
LBW	NDVI3000	0.1755	0.73388	0.730357	0.737419			LBW	EVI	0.1612	0.696237	0.692948	0.699543
LBW	NDVI3000	0.1756	0.733757	0.730236	0.737294			LBW	EVI	0.1613	0.696102	0.692811	0.699408
LBW	NDVI3000	0.1757	0.733634	0.730115	0.73717			LBW	EVI	0.1614	0.695967	0.692675	0.699274
LBW	NDVI3000	0.1758	0.733511	0.729994	0.737045			LBW	EVI	0.1615	0.695831	0.692538	0.69914
LBW	NDVI3000	0.1759	0.733389	0.729873	0.736921			LBW	EVI	0.1616	0.695696	0.692402	0.699006
LBW	NDVI3000	0.176	0.733266	0.729753	0.736797			LBW	EVI	0.1617	0.695561	0.692266	0.698872
LBW	NDVI3000	0.1761	0.733144	0.729632	0.736672			LBW	EVI	0.1618	0.695426	0.69213	0.698738
LBW	NDVI3000	0.1762	0.733021	0.729511	0.736548			LBW	EVI	0.1619	0.695291	0.691994	0.698605
LBW	NDVI3000	0.1763	0.732899	0.72939	0.736424			LBW	EVI	0.162	0.695156	0.691858	0.698471
LBW	NDVI3000	0.1764	0.732776	0.729269	0.7363			LBW	EVI	0.1621	0.695022	0.691722	0.698337
LBW	NDVI3000	0.1765	0.732654	0.729149	0.736176			LBW	EVI	0.1622	0.694887	0.691586	0.698204
LBW	NDVI3000	0.1766	0.732531	0.729028	0.736051			LBW	EVI	0.1623	0.694752	0.69145	0.698071
LBW	NDVI3000	0.1767	0.732409	0.728908	0.735927			LBW	EVI	0.1624	0.694618	0.691314	0.697937
LBW	NDVI3000	0.1768	0.732287	0.728787	0.735803			LBW	EVI	0.1625	0.694484	0.691179	0.697804
LBW	NDVI3000	0.1769	0.732165	0.728666	0.73568			LBW	EVI	0.1626	0.694349	0.691043	0.697671
LBW	NDVI3000	0.177	0.732042	0.728546	0.735556			LBW	EVI	0.1627	0.694215	0.690908	0.697538
LBW	NDVI3000	0.1771	0.73192	0.728425	0.735432			LBW	EVI	0.1628	0.694081	0.690772	0.697405
LBW	NDVI3000	0.1772	0.731798	0.728305	0.735308			LBW	EVI	0.1629	0.693947	0.690637	0.697272
LBW	NDVI3000	0.1773	0.731676	0.728185	0.735184			LBW	EVI	0.163	0.693813	0.690502	0.697139
LBW	NDVI3000	0.1774	0.731554	0.728064	0.735061			LBW	EVI	0.1631	0.693679	0.690367	0.697007
LBW	NDVI3000	0.1775	0.731432	0.727944	0.734937			LBW	EVI	0.1632	0.693545	0.690232	0.696874
LBW	NDVI3000	0.1776	0.73131	0.727823	0.734814			LBW	EVI	0.1633	0.693411	0.690097	0.696741
LBW	NDVI3000	0.1777	0.731188	0.727703	0.73469			LBW	EVI	0.1634	0.693277	0.689962	0.696609
LBW	NDVI3000	0.1778	0.731066	0.727583	0.734567			LBW	EVI	0.1635	0.693144	0.689827	0.696477
LBW	NDVI3000	0.1779	0.730945	0.727463	0.734443			LBW	EVI	0.1636	0.69301	0.689692	0.696344
LBW	NDVI3000	0.178	0.730823	0.727342	0.73432			LBW	EVI	0.1637	0.692877	0.689558	0.696212
LBW	NDVI3000	0.1781	0.730701	0.727222	0.734196			LBW	EVI	0.1638	0.692744	0.689423	0.69608
LBW	NDVI3000	0.1782	0.730579	0.727102	0.734073			LBW	EVI	0.1639	0.69261	0.689289	0.695948
LBW	NDVI3000	0.1783	0.730458	0.726982	0.73395			LBW	EVI	0.164	0.692477	0.689154	0.695816
LBW	NDVI3000	0.1784	0.730336	0.726862	0.733827			LBW	EVI	0.1641	0.692344	0.68902	0.695684
LBW	NDVI3000	0.1785	0.730215	0.726742	0.733704			LBW	EVI	0.1642	0.692211	0.688886	0.695552
LBW	NDVI3000	0.1786	0.730093	0.726622	0.733581			LBW	EVI	0.1643	0.692078	0.688752	0.695421
LBW	NDVI3000	0.1787	0.729971	0.726502	0.733457			LBW	EVI	0.1644	0.691945	0.688618	0.695289
LBW	NDVI3000	0.1788	0.72985	0.726382	0.733335			LBW	EVI	0.1645	0.691813	0.688484	0.695158
LBW	NDVI3000	0.1789	0.729729	0.726262	0.733212			LBW	EVI	0.1646	0.69168	0.68835	0.695026
LBW	NDVI3000	0.179	0.729607	0.726142	0.733089			LBW	EVI	0.1647	0.691547	0.688216	0.694895
LBW	NDVI3000	0.1791	0.729486	0.726023	0.732966			LBW	EVI	0.1648	0.691415	0.688082	0.694764
LBW	NDVI3000	0.1792	0.729365	0.725903	0.732843			LBW	EVI	0.1649	0.691282	0.687948	0.694633
LBW	NDVI3000	0.1793	0.729243	0.725783	0.73272			LBW	EVI	0.165	0.69115	0.687815	0.694502
LBW	NDVI3000	0.1794	0.729122	0.725663	0.732598			LBW	EVI	0.1651	0.691018	0.687681	0.694371
LBW	NDVI3000	0.1795	0.729001	0.725544	0.732475			LBW	EVI	0.1652	0.690886	0.687548	0.69424
LBW	NDVI3000	0.1796	0.72888	0.725424	0.732352			LBW	EVI	0.1653	0.690754	0.687414	0.694109
LBW	NDVI3000	0.1797	0.728759	0.725304	0.73223			LBW	EVI	0.1654	0.690622	0.687281	0.693978
LBW	NDVI3000	0.1798	0.728638	0.725185	0.732107			LBW	EVI	0.1655	0.69049	0.687148	0.693848
LBW	NDVI3000	0.1799	0.728517	0.725065	0.731985			LBW	EVI	0.1656	0.690358	0.687015	0.693717
LBW	NDVI3000	0.18	0.728396	0.724946	0.731863			LBW	EVI	0.1657	0.690226	0.686882	0.693587
LBW	NDVI3000	0.1801	0.728275	0.724826	0.73174			LBW	EVI	0.1658	0.690094	0.686749	0.693456
LBW	NDVI3000	0.1802	0.728154	0.724707	0.731618			LBW	EVI	0.1659	0.689963	0.686616	0.693326
LBW	NDVI3000	0.1803	0.728033	0.724587	0.731496			LBW	EVI	0.166	0.689831	0.686483	0.693196
LBW	NDVI3000	0.1804	0.727913	0.724468	0.731374			LBW	EVI	0.1661	0.6897	0.686351	0.693066
LBW	NDVI3000	0.1805	0.727792	0.724349	0.731251			LBW	EVI	0.1662	0.689569	0.686218	0.692936
LBW	NDVI3000	0.1806	0.727671	0.724229	0.731129			LBW	EVI	0.1663	0.689437	0.686085	0.692806
LBW	NDVI3000	0.1807	0.72755	0.72411	0.731007			LBW	EVI	0.1664	0.689306	0.685953	0.692676
LBW	NDVI3000	0.1808	0.72743	0.723991	0.730885			LBW	EVI	0.1665	0.689175	0.68582	0.692546
LBW	NDVI3000	0.1809	0.727309	0.723871	0.730763			LBW	EVI	0.1666	0.689044	0.685688	0.692416
LBW	NDVI3000	0.181	0.727189	0.723752	0.730642			LBW	EVI	0.1667	0.688913	0.685556	0.692287
LBW	NDVI3000	0.1811	0.727068	0.723633	0.73052			LBW	EVI	0.1668	0.688782	0.685424	0.692157
LBW	NDVI3000	0.1812	0.726948	0.723514	0.730398			LBW	EVI	0.1669	0.688652	0.685292	0.692028
LBW	NDVI3000	0.1813	0.726827	0.723395	0.730276			LBW	EVI	0.167	0.688521	0.68516	0.691898
LBW	NDVI3000	0.1814	0.726707	0.723276	0.730155			LBW	EVI	0.1671	0.68839	0.685028	0.691769
LBW	NDVI3000	0.1815	0.726587	0.723157	0.730033			LBW	EVI	0.1672	0.68826	0.684896	0.69164
LBW	NDVI3000	0.1816	0.726466	0.723038	0.729911			LBW	EVI	0.1673	0.688129	0.684764	0.691511
LBW	NDVI3000	0.1817	0.726346	0.722919	0.72979			LBW	EVI	0.1674	0.687999	0.684633	0.691382
LBW	NDVI3000	0.1818	0.726226	0.7228	0.729668			LBW	EVI	0.1675	0.687869	0.684501	0.691253
LBW	NDVI3000	0.1819	0.726106	0.722681	0.729547			LBW	EVI	0.1676	0.687739	0.68437	0.691124
LBW	NDVI3000	0.182	0.725986	0.722562	0.729425			LBW	EVI	0.1677	0.687609	0.684238	0.690996
LBW	NDVI3000	0.1821	0.725866	0.722443	0.729304			LBW	EVI	0.1678	0.687479	0.684107	0.690867
LBW	NDVI3000	0.1822	0.725746	0.722325	0.729183			LBW	EVI	0.1679	0.687349	0.683976	0.690738
LBW	NDVI3000	0.1823	0.725626	0.722206	0.729062			LBW	EVI	0.168	0.687219	0.683845	0.69061
LBW	NDVI3000	0.1824	0.725506	0.722087	0.72894			LBW	EVI	0.1681	0.687089	0.683713	0.690481
LBW	NDVI3000	0.1825	0.725386	0.721969	0.728819			LBW	EVI	0.1682	0.686959	0.683582	0.690353
LBW	NDVI3000	0.1826	0.725266	0.72185	0.728698			LBW	EVI	0.1683	0.68683	0.683452	0.690225
LBW	NDVI3000	0.1827	0.725146	0.721731	0.728577			LBW	EVI	0.1684	0.6867	0.683321	0.690097
LBW	NDVI3000	0.1828	0.725026	0.721613	0.728456			LBW	EVI	0.1685	0.686571	0.68319	0.689969
LBW	NDVI3000	0.1829	0.724907	0.721494	0.728335			LBW	EVI	0.1686	0.686442	0.683059	0.689841
LBW	NDVI3000	0.183	0.724787	0.721376	0.728214			LBW	EVI	0.1687	0.686312	0.682929	0.689713
LBW	NDVI3000	0.1831	0.724667	0.721257	0.728093			LBW	EVI	0.1688	0.686183	0.682798	0.689585
LBW	NDVI3000	0.1832	0.724548	0.721139	0.727973			LBW	EVI	0.1689	0.686054	0.682668	0.689457
LBW	NDVI3000	0.1833	0.724428	0.72102	0.727852			LBW	EVI	0.169	0.685925	0.682537	0.68933
LBW	NDVI3000	0.1834	0.724309	0.720902	0.727731			LBW	EVI	0.1691	0.685796	0.682407	0.689202
LBW	NDVI3000	0.1835	0.724189	0.720784	0.727611			LBW	EVI	0.1692	0.685668	0.682277	0.689075
LBW	NDVI3000	0.1836	0.72407	0.720665	0.72749			LBW	EVI	0.1693	0.685539	0.682147	0.688947
LBW	NDVI3000	0.1837	0.72395	0.720547	0.727369			LBW	EVI	0.1694	0.68541	0.682017	0.68882
LBW	NDVI3000	0.1838	0.723831	0.720429	0.727249			LBW	EVI	0.1695	0.685282	0.681887	0.688693
LBW	NDVI3000	0.1839	0.723712	0.720311	0.727129			LBW	EVI	0.1696	0.685153	0.681757	0.688566
LBW	NDVI3000	0.184	0.723592	0.720193	0.727008			LBW	EVI	0.1697	0.685025	0.681627	0.688439
LBW	NDVI3000	0.1841	0.723473	0.720074	0.726888			LBW	EVI	0.1698	0.684896	0.681498	0.688312
LBW	NDVI3000	0.1842	0.723354	0.719956	0.726768			LBW	EVI	0.1699	0.684768	0.681368	0.688185
LBW	NDVI3000	0.1843	0.723235	0.719838	0.726647			LBW	EVI	0.17	0.68464	0.681239	0.688058
LBW	NDVI3000	0.1844	0.723116	0.71972	0.726527			LBW	EVI	0.1701	0.684512	0.681109	0.687932
LBW	NDVI3000	0.1845	0.722997	0.719602	0.726407			LBW	EVI	0.1702	0.684384	0.68098	0.687805
LBW	NDVI3000	0.1846	0.722878	0.719484	0.726287			LBW	EVI	0.1703	0.684256	0.680851	0.687679
LBW	NDVI3000	0.1847	0.722759	0.719366	0.726167			LBW	EVI	0.1704	0.684128	0.680722	0.687552
LBW	NDVI3000	0.1848	0.72264	0.719248	0.726047			LBW	EVI	0.1705	0.684001	0.680592	0.687426
LBW	NDVI3000	0.1849	0.722521	0.719131	0.725927			LBW	EVI	0.1706	0.683873	0.680463	0.6873
LBW	NDVI3000	0.185	0.722402	0.719013	0.725807			LBW	EVI	0.1707	0.683745	0.680335	0.687173
LBW	NDVI3000	0.1851	0.722283	0.718895	0.725687			LBW	EVI	0.1708	0.683618	0.680206	0.687047
LBW	NDVI3000	0.1852	0.722164	0.718777	0.725567			LBW	EVI	0.1709	0.683491	0.680077	0.686921
LBW	NDVI3000	0.1853	0.722046	0.71866	0.725448			LBW	EVI	0.171	0.683363	0.679948	0.686796
LBW	NDVI3000	0.1854	0.721927	0.718542	0.725328			LBW	EVI	0.1711	0.683236	0.67982	0.68667
LBW	NDVI3000	0.1855	0.721808	0.718424	0.725208			LBW	EVI	0.1712	0.683109	0.679691	0.686544
LBW	NDVI3000	0.1856	0.72169	0.718307	0.725089			LBW	EVI	0.1713	0.682982	0.679563	0.686418
LBW	NDVI3000	0.1857	0.721571	0.718189	0.724969			LBW	EVI	0.1714	0.682855	0.679434	0.686293
LBW	NDVI3000	0.1858	0.721453	0.718071	0.72485			LBW	EVI	0.1715	0.682728	0.679306	0.686167
LBW	NDVI3000	0.1859	0.721334	0.717954	0.72473			LBW	EVI	0.1716	0.682601	0.679178	0.686042
LBW	NDVI3000	0.186	0.721216	0.717836	0.724611			LBW	EVI	0.1717	0.682475	0.67905	0.685917
LBW	NDVI3000	0.1861	0.721097	0.717719	0.724492			LBW	EVI	0.1718	0.682348	0.678922	0.685791
LBW	NDVI3000	0.1862	0.720979	0.717602	0.724372			LBW	EVI	0.1719	0.682222	0.678794	0.685666
LBW	NDVI3000	0.1863	0.720861	0.717484	0.724253			LBW	EVI	0.172	0.682095	0.678666	0.685541
LBW	NDVI3000	0.1864	0.720742	0.717367	0.724134			LBW	EVI	0.1721	0.681969	0.678538	0.685416
LBW	NDVI3000	0.1865	0.720624	0.71725	0.724015			LBW	EVI	0.1722	0.681842	0.678411	0.685291
LBW	NDVI3000	0.1866	0.720506	0.717132	0.723896			LBW	EVI	0.1723	0.681716	0.678283	0.685167
LBW	NDVI3000	0.1867	0.720388	0.717015	0.723777			LBW	EVI	0.1724	0.68159	0.678156	0.685042
LBW	NDVI3000	0.1868	0.72027	0.716898	0.723658			LBW	EVI	0.1725	0.681464	0.678028	0.684917
LBW	NDVI3000	0.1869	0.720152	0.716781	0.723539			LBW	EVI	0.1726	0.681338	0.677901	0.684793
LBW	NDVI3000	0.187	0.720034	0.716664	0.72342			LBW	EVI	0.1727	0.681212	0.677774	0.684668
LBW	NDVI3000	0.1871	0.719916	0.716547	0.723301			LBW	EVI	0.1728	0.681087	0.677647	0.684544
LBW	NDVI3000	0.1872	0.719798	0.71643	0.723182			LBW	EVI	0.1729	0.680961	0.67752	0.68442
LBW	NDVI3000	0.1873	0.71968	0.716313	0.723063			LBW	EVI	0.173	0.680835	0.677393	0.684296
LBW	NDVI3000	0.1874	0.719562	0.716196	0.722945			LBW	EVI	0.1731	0.68071	0.677266	0.684172
LBW	NDVI3000	0.1875	0.719444	0.716079	0.722826			LBW	EVI	0.1732	0.680584	0.677139	0.684047
LBW	NDVI3000	0.1876	0.719327	0.715962	0.722707			LBW	EVI	0.1733	0.680459	0.677012	0.683924
LBW	NDVI3000	0.1877	0.719209	0.715845	0.722589			LBW	EVI	0.1734	0.680334	0.676885	0.6838
LBW	NDVI3000	0.1878	0.719091	0.715728	0.72247			LBW	EVI	0.1735	0.680209	0.676759	0.683676
LBW	NDVI3000	0.1879	0.718974	0.715611	0.722352			LBW	EVI	0.1736	0.680084	0.676632	0.683552
LBW	NDVI3000	0.188	0.718856	0.715494	0.722234			LBW	EVI	0.1737	0.679959	0.676506	0.683429
LBW	NDVI3000	0.1881	0.718739	0.715378	0.722115			LBW	EVI	0.1738	0.679834	0.67638	0.683305
LBW	NDVI3000	0.1882	0.718621	0.715261	0.721997			LBW	EVI	0.1739	0.679709	0.676254	0.683182
LBW	NDVI3000	0.1883	0.718504	0.715144	0.721879			LBW	EVI	0.174	0.679584	0.676127	0.683059
LBW	NDVI3000	0.1884	0.718386	0.715028	0.72176			LBW	EVI	0.1741	0.679459	0.676001	0.682935
LBW	NDVI3000	0.1885	0.718269	0.714911	0.721642			LBW	EVI	0.1742	0.679335	0.675875	0.682812
LBW	NDVI3000	0.1886	0.718152	0.714795	0.721524			LBW	EVI	0.1743	0.67921	0.675749	0.682689
LBW	NDVI3000	0.1887	0.718034	0.714678	0.721406			LBW	EVI	0.1744	0.679086	0.675624	0.682566
LBW	NDVI3000	0.1888	0.717917	0.714562	0.721288			LBW	EVI	0.1745	0.678962	0.675498	0.682443
LBW	NDVI3000	0.1889	0.7178	0.714445	0.72117			LBW	EVI	0.1746	0.678837	0.675372	0.68232
LBW	NDVI3000	0.189	0.717683	0.714329	0.721052			LBW	EVI	0.1747	0.678713	0.675247	0.682198
LBW	NDVI3000	0.1891	0.717566	0.714212	0.720934			LBW	EVI	0.1748	0.678589	0.675121	0.682075
LBW	NDVI3000	0.1892	0.717448	0.714096	0.720817			LBW	EVI	0.1749	0.678465	0.674996	0.681952
LBW	NDVI3000	0.1893	0.717331	0.71398	0.720699			LBW	EVI	0.175	0.678341	0.674871	0.68183
LBW	NDVI3000	0.1894	0.717214	0.713863	0.720581			LBW	EVI	0.1751	0.678218	0.674746	0.681708
LBW	NDVI3000	0.1895	0.717098	0.713747	0.720464			LBW	EVI	0.1752	0.678094	0.67462	0.681585
LBW	NDVI3000	0.1896	0.716981	0.713631	0.720346			LBW	EVI	0.1753	0.67797	0.674495	0.681463
LBW	NDVI3000	0.1897	0.716864	0.713515	0.720228			LBW	EVI	0.1754	0.677847	0.67437	0.681341
LBW	NDVI3000	0.1898	0.716747	0.713399	0.720111			LBW	EVI	0.1755	0.677723	0.674246	0.681219
LBW	NDVI3000	0.1899	0.71663	0.713283	0.719994			LBW	EVI	0.1756	0.6776	0.674121	0.681097
LBW	NDVI3000	0.19	0.716513	0.713167	0.719876			LBW	EVI	0.1757	0.677477	0.673996	0.680975
LBW	NDVI3000	0.1901	0.716397	0.71305	0.719759			LBW	EVI	0.1758	0.677353	0.673872	0.680853
LBW	NDVI3000	0.1902	0.71628	0.712935	0.719642			LBW	EVI	0.1759	0.67723	0.673747	0.680732
LBW	NDVI3000	0.1903	0.716164	0.712819	0.719524			LBW	EVI	0.176	0.677107	0.673623	0.68061
LBW	NDVI3000	0.1904	0.716047	0.712703	0.719407			LBW	EVI	0.1761	0.676984	0.673498	0.680488
LBW	NDVI3000	0.1905	0.715931	0.712587	0.71929			LBW	EVI	0.1762	0.676861	0.673374	0.680367
LBW	NDVI3000	0.1906	0.715814	0.712471	0.719173			LBW	EVI	0.1763	0.676739	0.67325	0.680246
LBW	NDVI3000	0.1907	0.715698	0.712355	0.719056			LBW	EVI	0.1764	0.676616	0.673126	0.680124
LBW	NDVI3000	0.1908	0.715581	0.712239	0.718939			LBW	EVI	0.1765	0.676493	0.673002	0.680003
LBW	NDVI3000	0.1909	0.715465	0.712124	0.718822			LBW	EVI	0.1766	0.676371	0.672878	0.679882
LBW	NDVI3000	0.191	0.715349	0.712008	0.718705			LBW	EVI	0.1767	0.676249	0.672754	0.679761
LBW	NDVI3000	0.1911	0.715232	0.711892	0.718588			LBW	EVI	0.1768	0.676126	0.67263	0.67964
LBW	NDVI3000	0.1912	0.715116	0.711777	0.718471			LBW	EVI	0.1769	0.676004	0.672507	0.679519
LBW	NDVI3000	0.1913	0.715	0.711661	0.718355			LBW	EVI	0.177	0.675882	0.672383	0.679399
LBW	NDVI3000	0.1914	0.714884	0.711545	0.718238			LBW	EVI	0.1771	0.67576	0.67226	0.679278
LBW	NDVI3000	0.1915	0.714768	0.71143	0.718121			LBW	EVI	0.1772	0.675638	0.672136	0.679157
LBW	NDVI3000	0.1916	0.714652	0.711314	0.718005			LBW	EVI	0.1773	0.675516	0.672013	0.679037
LBW	NDVI3000	0.1917	0.714536	0.711199	0.717888			LBW	EVI	0.1774	0.675394	0.67189	0.678916
LBW	NDVI3000	0.1918	0.71442	0.711084	0.717772			LBW	EVI	0.1775	0.675272	0.671767	0.678796
LBW	NDVI3000	0.1919	0.714304	0.710968	0.717655			LBW	EVI	0.1776	0.675151	0.671644	0.678676
LBW	NDVI3000	0.192	0.714188	0.710853	0.717539			LBW	EVI	0.1777	0.675029	0.671521	0.678556
LBW	NDVI3000	0.1921	0.714072	0.710738	0.717422			LBW	EVI	0.1778	0.674908	0.671398	0.678436
LBW	NDVI3000	0.1922	0.713956	0.710622	0.717306			LBW	EVI	0.1779	0.674786	0.671275	0.678316
LBW	NDVI3000	0.1923	0.713841	0.710507	0.71719			LBW	EVI	0.178	0.674665	0.671152	0.678196
LBW	NDVI3000	0.1924	0.713725	0.710392	0.717074			LBW	EVI	0.1781	0.674544	0.67103	0.678076
LBW	NDVI3000	0.1925	0.713609	0.710277	0.716958			LBW	EVI	0.1782	0.674422	0.670907	0.677956
LBW	NDVI3000	0.1926	0.713494	0.710162	0.716841			LBW	EVI	0.1783	0.674301	0.670785	0.677837
LBW	NDVI3000	0.1927	0.713378	0.710047	0.716725			LBW	EVI	0.1784	0.67418	0.670662	0.677717
LBW	NDVI3000	0.1928	0.713263	0.709932	0.716609			LBW	EVI	0.1785	0.67406	0.67054	0.677598
LBW	NDVI3000	0.1929	0.713147	0.709817	0.716493			LBW	EVI	0.1786	0.673939	0.670418	0.677478
LBW	NDVI3000	0.193	0.713032	0.709702	0.716378			LBW	EVI	0.1787	0.673818	0.670296	0.677359
LBW	NDVI3000	0.1931	0.712916	0.709587	0.716262			LBW	EVI	0.1788	0.673697	0.670174	0.67724
LBW	NDVI3000	0.1932	0.712801	0.709472	0.716146			LBW	EVI	0.1789	0.673577	0.670052	0.677121
LBW	NDVI3000	0.1933	0.712686	0.709357	0.71603			LBW	EVI	0.179	0.673456	0.66993	0.677001
LBW	NDVI3000	0.1934	0.71257	0.709242	0.715914			LBW	EVI	0.1791	0.673336	0.669808	0.676883
LBW	NDVI3000	0.1935	0.712455	0.709127	0.715799			LBW	EVI	0.1792	0.673216	0.669687	0.676764
LBW	NDVI3000	0.1936	0.71234	0.709012	0.715683			LBW	EVI	0.1793	0.673096	0.669565	0.676645
LBW	NDVI3000	0.1937	0.712225	0.708898	0.715568			LBW	EVI	0.1794	0.672976	0.669444	0.676526
LBW	NDVI3000	0.1938	0.71211	0.708783	0.715452			LBW	EVI	0.1795	0.672856	0.669322	0.676408
LBW	NDVI3000	0.1939	0.711995	0.708668	0.715337			LBW	EVI	0.1796	0.672736	0.669201	0.676289
LBW	NDVI3000	0.194	0.71188	0.708554	0.715221			LBW	EVI	0.1797	0.672616	0.66908	0.676171
LBW	NDVI3000	0.1941	0.711765	0.708439	0.715106			LBW	EVI	0.1798	0.672496	0.668959	0.676052
LBW	NDVI3000	0.1942	0.71165	0.708325	0.714991			LBW	EVI	0.1799	0.672376	0.668838	0.675934
LBW	NDVI3000	0.1943	0.711535	0.70821	0.714875			LBW	EVI	0.18	0.672257	0.668717	0.675816
LBW	NDVI3000	0.1944	0.71142	0.708096	0.71476			LBW	EVI	0.1801	0.672137	0.668596	0.675698
LBW	NDVI3000	0.1945	0.711305	0.707981	0.714645			LBW	EVI	0.1802	0.672018	0.668475	0.67558
LBW	NDVI3000	0.1946	0.711191	0.707867	0.71453			LBW	EVI	0.1803	0.671899	0.668354	0.675462
LBW	NDVI3000	0.1947	0.711076	0.707753	0.714415			LBW	EVI	0.1804	0.671779	0.668234	0.675344
LBW	NDVI3000	0.1948	0.710961	0.707638	0.7143			LBW	EVI	0.1805	0.67166	0.668113	0.675226
LBW	NDVI3000	0.1949	0.710847	0.707524	0.714185			LBW	EVI	0.1806	0.671541	0.667993	0.675108
LBW	NDVI3000	0.195	0.710732	0.70741	0.71407			LBW	EVI	0.1807	0.671422	0.667872	0.674991
LBW	NDVI3000	0.1951	0.710618	0.707296	0.713955			LBW	EVI	0.1808	0.671303	0.667752	0.674873
LBW	NDVI3000	0.1952	0.710503	0.707181	0.71384			LBW	EVI	0.1809	0.671185	0.667632	0.674756
LBW	NDVI3000	0.1953	0.710389	0.707067	0.713726			LBW	EVI	0.181	0.671066	0.667512	0.674639
LBW	NDVI3000	0.1954	0.710274	0.706953	0.713611			LBW	EVI	0.1811	0.670947	0.667392	0.674521
LBW	NDVI3000	0.1955	0.71016	0.706839	0.713496			LBW	EVI	0.1812	0.670829	0.667272	0.674404
LBW	NDVI3000	0.1956	0.710046	0.706725	0.713382			LBW	EVI	0.1813	0.67071	0.667152	0.674287
LBW	NDVI3000	0.1957	0.709931	0.706611	0.713267			LBW	EVI	0.1814	0.670592	0.667033	0.67417
LBW	NDVI3000	0.1958	0.709817	0.706497	0.713153			LBW	EVI	0.1815	0.670474	0.666913	0.674053
LBW	NDVI3000	0.1959	0.709703	0.706383	0.713038			LBW	EVI	0.1816	0.670355	0.666793	0.673936
LBW	NDVI3000	0.196	0.709589	0.70627	0.712924			LBW	EVI	0.1817	0.670237	0.666674	0.67382
LBW	NDVI3000	0.1961	0.709475	0.706156	0.71281			LBW	EVI	0.1818	0.670119	0.666555	0.673703
LBW	NDVI3000	0.1962	0.709361	0.706042	0.712695			LBW	EVI	0.1819	0.670001	0.666435	0.673586
LBW	NDVI3000	0.1963	0.709247	0.705928	0.712581			LBW	EVI	0.182	0.669884	0.666316	0.67347
LBW	NDVI3000	0.1964	0.709133	0.705814	0.712467			LBW	EVI	0.1821	0.669766	0.666197	0.673354
LBW	NDVI3000	0.1965	0.709019	0.705701	0.712353			LBW	EVI	0.1822	0.669648	0.666078	0.673237
LBW	NDVI3000	0.1966	0.708905	0.705587	0.712239			LBW	EVI	0.1823	0.669531	0.665959	0.673121
LBW	NDVI3000	0.1967	0.708791	0.705473	0.712125			LBW	EVI	0.1824	0.669413	0.66584	0.673005
LBW	NDVI3000	0.1968	0.708677	0.70536	0.712011			LBW	EVI	0.1825	0.669296	0.665722	0.672889
LBW	NDVI3000	0.1969	0.708564	0.705246	0.711897			LBW	EVI	0.1826	0.669178	0.665603	0.672773
LBW	NDVI3000	0.197	0.70845	0.705133	0.711783			LBW	EVI	0.1827	0.669061	0.665484	0.672657
LBW	NDVI3000	0.1971	0.708336	0.705019	0.711669			LBW	EVI	0.1828	0.668944	0.665366	0.672541
LBW	NDVI3000	0.1972	0.708223	0.704906	0.711555			LBW	EVI	0.1829	0.668827	0.665247	0.672426
LBW	NDVI3000	0.1973	0.708109	0.704793	0.711441			LBW	EVI	0.183	0.66871	0.665129	0.67231
LBW	NDVI3000	0.1974	0.707996	0.704679	0.711328			LBW	EVI	0.1831	0.668593	0.665011	0.672194
LBW	NDVI3000	0.1975	0.707882	0.704566	0.711214			LBW	EVI	0.1832	0.668476	0.664893	0.672079
LBW	NDVI3000	0.1976	0.707769	0.704453	0.7111			LBW	EVI	0.1833	0.66836	0.664775	0.671964
LBW	NDVI3000	0.1977	0.707655	0.70434	0.710987			LBW	EVI	0.1834	0.668243	0.664657	0.671848
LBW	NDVI3000	0.1978	0.707542	0.704226	0.710873			LBW	EVI	0.1835	0.668126	0.664539	0.671733
LBW	NDVI3000	0.1979	0.707429	0.704113	0.71076			LBW	EVI	0.1836	0.66801	0.664421	0.671618
LBW	NDVI3000	0.198	0.707315	0.704	0.710646			LBW	EVI	0.1837	0.667894	0.664304	0.671503
LBW	NDVI3000	0.1981	0.707202	0.703887	0.710533			LBW	EVI	0.1838	0.667777	0.664186	0.671388
LBW	NDVI3000	0.1982	0.707089	0.703774	0.71042			LBW	EVI	0.1839	0.667661	0.664068	0.671273
LBW	NDVI3000	0.1983	0.706976	0.703661	0.710306			LBW	EVI	0.184	0.667545	0.663951	0.671158
LBW	NDVI3000	0.1984	0.706863	0.703548	0.710193			LBW	EVI	0.1841	0.667429	0.663834	0.671044
LBW	NDVI3000	0.1985	0.70675	0.703435	0.71008			LBW	EVI	0.1842	0.667313	0.663716	0.670929
LBW	NDVI3000	0.1986	0.706637	0.703322	0.709967			LBW	EVI	0.1843	0.667197	0.663599	0.670815
LBW	NDVI3000	0.1987	0.706524	0.703209	0.709854			LBW	EVI	0.1844	0.667082	0.663482	0.6707
LBW	NDVI3000	0.1988	0.706411	0.703097	0.709741			LBW	EVI	0.1845	0.666966	0.663365	0.670586
LBW	NDVI3000	0.1989	0.706298	0.702984	0.709628			LBW	EVI	0.1846	0.66685	0.663248	0.670472
LBW	NDVI3000	0.199	0.706185	0.702871	0.709515			LBW	EVI	0.1847	0.666735	0.663132	0.670358
LBW	NDVI3000	0.1991	0.706072	0.702758	0.709402			LBW	EVI	0.1848	0.666619	0.663015	0.670243
LBW	NDVI3000	0.1992	0.70596	0.702646	0.709289			LBW	EVI	0.1849	0.666504	0.662898	0.670129
LBW	NDVI3000	0.1993	0.705847	0.702533	0.709177			LBW	EVI	0.185	0.666389	0.662782	0.670016
LBW	NDVI3000	0.1994	0.705734	0.70242	0.709064			LBW	EVI	0.1851	0.666274	0.662665	0.669902
LBW	NDVI3000	0.1995	0.705622	0.702308	0.708951			LBW	EVI	0.1852	0.666159	0.662549	0.669788
LBW	NDVI3000	0.1996	0.705509	0.702195	0.708839			LBW	EVI	0.1853	0.666044	0.662433	0.669674
LBW	NDVI3000	0.1997	0.705397	0.702083	0.708726			LBW	EVI	0.1854	0.665929	0.662317	0.669561
LBW	NDVI3000	0.1998	0.705284	0.701971	0.708614			LBW	EVI	0.1855	0.665814	0.662201	0.669447
LBW	NDVI3000	0.1999	0.705172	0.701858	0.708501			LBW	EVI	0.1856	0.665699	0.662085	0.669334
LBW	NDVI3000	0.2	0.705059	0.701746	0.708389			LBW	EVI	0.1857	0.665585	0.661969	0.669221
LBW	NDVI3000	0.2001	0.704947	0.701633	0.708276			LBW	EVI	0.1858	0.66547	0.661853	0.669107
LBW	NDVI3000	0.2002	0.704835	0.701521	0.708164			LBW	EVI	0.1859	0.665356	0.661737	0.668994
LBW	NDVI3000	0.2003	0.704723	0.701409	0.708052			LBW	EVI	0.186	0.665242	0.661622	0.668881
LBW	NDVI3000	0.2004	0.70461	0.701297	0.70794			LBW	EVI	0.1861	0.665127	0.661506	0.668768
LBW	NDVI3000	0.2005	0.704498	0.701185	0.707827			LBW	EVI	0.1862	0.665013	0.661391	0.668655
LBW	NDVI3000	0.2006	0.704386	0.701072	0.707715			LBW	EVI	0.1863	0.664899	0.661275	0.668543
LBW	NDVI3000	0.2007	0.704274	0.70096	0.707603			LBW	EVI	0.1864	0.664785	0.66116	0.66843
LBW	NDVI3000	0.2008	0.704162	0.700848	0.707491			LBW	EVI	0.1865	0.664671	0.661045	0.668317
LBW	NDVI3000	0.2009	0.70405	0.700736	0.707379			LBW	EVI	0.1866	0.664557	0.66093	0.668205
LBW	NDVI3000	0.201	0.703938	0.700624	0.707267			LBW	EVI	0.1867	0.664444	0.660815	0.668092
LBW	NDVI3000	0.2011	0.703826	0.700512	0.707156			LBW	EVI	0.1868	0.66433	0.6607	0.66798
LBW	NDVI3000	0.2012	0.703714	0.700401	0.707044			LBW	EVI	0.1869	0.664216	0.660585	0.667868
LBW	NDVI3000	0.2013	0.703603	0.700289	0.706932			LBW	EVI	0.187	0.664103	0.66047	0.667755
LBW	NDVI3000	0.2014	0.703491	0.700177	0.70682			LBW	EVI	0.1871	0.66399	0.660356	0.667643
LBW	NDVI3000	0.2015	0.703379	0.700065	0.706709			LBW	EVI	0.1872	0.663876	0.660241	0.667531
LBW	NDVI3000	0.2016	0.703267	0.699953	0.706597			LBW	EVI	0.1873	0.663763	0.660127	0.667419
LBW	NDVI3000	0.2017	0.703156	0.699842	0.706485			LBW	EVI	0.1874	0.66365	0.660012	0.667307
LBW	NDVI3000	0.2018	0.703044	0.69973	0.706374			LBW	EVI	0.1875	0.663537	0.659898	0.667196
LBW	NDVI3000	0.2019	0.702933	0.699618	0.706262			LBW	EVI	0.1876	0.663424	0.659784	0.667084
LBW	NDVI3000	0.202	0.702821	0.699507	0.706151			LBW	EVI	0.1877	0.663311	0.65967	0.666972
LBW	NDVI3000	0.2021	0.70271	0.699395	0.70604			LBW	EVI	0.1878	0.663198	0.659556	0.666861
LBW	NDVI3000	0.2022	0.702598	0.699284	0.705928			LBW	EVI	0.1879	0.663086	0.659442	0.66675
LBW	NDVI3000	0.2023	0.702487	0.699172	0.705817			LBW	EVI	0.188	0.662973	0.659328	0.666638
LBW	NDVI3000	0.2024	0.702376	0.699061	0.705706			LBW	EVI	0.1881	0.662861	0.659215	0.666527
LBW	NDVI3000	0.2025	0.702264	0.69895	0.705595			LBW	EVI	0.1882	0.662748	0.659101	0.666416
LBW	NDVI3000	0.2026	0.702153	0.698838	0.705484			LBW	EVI	0.1883	0.662636	0.658987	0.666305
LBW	NDVI3000	0.2027	0.702042	0.698727	0.705372			LBW	EVI	0.1884	0.662524	0.658874	0.666194
LBW	NDVI3000	0.2028	0.701931	0.698616	0.705261			LBW	EVI	0.1885	0.662412	0.658761	0.666083
LBW	NDVI3000	0.2029	0.70182	0.698504	0.70515			LBW	EVI	0.1886	0.6623	0.658647	0.665972
LBW	NDVI3000	0.203	0.701709	0.698393	0.70504			LBW	EVI	0.1887	0.662188	0.658534	0.665861
LBW	NDVI3000	0.2031	0.701598	0.698282	0.704929			LBW	EVI	0.1888	0.662076	0.658421	0.665751
LBW	NDVI3000	0.2032	0.701487	0.698171	0.704818			LBW	EVI	0.1889	0.661964	0.658308	0.66564
LBW	NDVI3000	0.2033	0.701376	0.69806	0.704707			LBW	EVI	0.189	0.661852	0.658195	0.66553
LBW	NDVI3000	0.2034	0.701265	0.697949	0.704596			LBW	EVI	0.1891	0.661741	0.658082	0.665419
LBW	NDVI3000	0.2035	0.701154	0.697838	0.704486			LBW	EVI	0.1892	0.661629	0.65797	0.665309
LBW	NDVI3000	0.2036	0.701043	0.697727	0.704375			LBW	EVI	0.1893	0.661518	0.657857	0.665199
LBW	NDVI3000	0.2037	0.700932	0.697616	0.704264			LBW	EVI	0.1894	0.661406	0.657744	0.665088
LBW	NDVI3000	0.2038	0.700822	0.697505	0.704154			LBW	EVI	0.1895	0.661295	0.657632	0.664978
LBW	NDVI3000	0.2039	0.700711	0.697394	0.704043			LBW	EVI	0.1896	0.661184	0.65752	0.664868
LBW	NDVI3000	0.204	0.7006	0.697283	0.703933			LBW	EVI	0.1897	0.661073	0.657407	0.664759
LBW	NDVI3000	0.2041	0.70049	0.697173	0.703823			LBW	EVI	0.1898	0.660962	0.657295	0.664649
LBW	NDVI3000	0.2042	0.700379	0.697062	0.703712			LBW	EVI	0.1899	0.660851	0.657183	0.664539
LBW	NDVI3000	0.2043	0.700269	0.696951	0.703602			LBW	EVI	0.19	0.66074	0.657071	0.664429
LBW	NDVI3000	0.2044	0.700158	0.696841	0.703492			LBW	EVI	0.1901	0.660629	0.656959	0.66432
LBW	NDVI3000	0.2045	0.700048	0.69673	0.703382			LBW	EVI	0.1902	0.660519	0.656847	0.664211
LBW	NDVI3000	0.2046	0.699938	0.69662	0.703272			LBW	EVI	0.1903	0.660408	0.656736	0.664101
LBW	NDVI3000	0.2047	0.699827	0.696509	0.703161			LBW	EVI	0.1904	0.660298	0.656624	0.663992
LBW	NDVI3000	0.2048	0.699717	0.696399	0.703051			LBW	EVI	0.1905	0.660187	0.656513	0.663883
LBW	NDVI3000	0.2049	0.699607	0.696288	0.702941			LBW	EVI	0.1906	0.660077	0.656401	0.663774
LBW	NDVI3000	0.205	0.699497	0.696178	0.702832			LBW	EVI	0.1907	0.659967	0.65629	0.663665
LBW	NDVI3000	0.2051	0.699387	0.696067	0.702722			LBW	EVI	0.1908	0.659857	0.656179	0.663556
LBW	NDVI3000	0.2052	0.699276	0.695957	0.702612			LBW	EVI	0.1909	0.659747	0.656067	0.663447
LBW	NDVI3000	0.2053	0.699166	0.695847	0.702502			LBW	EVI	0.191	0.659637	0.655956	0.663338
LBW	NDVI3000	0.2054	0.699056	0.695736	0.702392			LBW	EVI	0.1911	0.659527	0.655845	0.663229
LBW	NDVI3000	0.2055	0.698947	0.695626	0.702283			LBW	EVI	0.1912	0.659417	0.655734	0.663121
LBW	NDVI3000	0.2056	0.698837	0.695516	0.702173			LBW	EVI	0.1913	0.659308	0.655624	0.663012
LBW	NDVI3000	0.2057	0.698727	0.695406	0.702063			LBW	EVI	0.1914	0.659198	0.655513	0.662904
LBW	NDVI3000	0.2058	0.698617	0.695296	0.701954			LBW	EVI	0.1915	0.659089	0.655402	0.662796
LBW	NDVI3000	0.2059	0.698507	0.695186	0.701844			LBW	EVI	0.1916	0.658979	0.655292	0.662687
LBW	NDVI3000	0.206	0.698397	0.695076	0.701735			LBW	EVI	0.1917	0.65887	0.655181	0.662579
LBW	NDVI3000	0.2061	0.698288	0.694966	0.701626			LBW	EVI	0.1918	0.658761	0.655071	0.662471
LBW	NDVI3000	0.2062	0.698178	0.694856	0.701516			LBW	EVI	0.1919	0.658652	0.654961	0.662363
LBW	NDVI3000	0.2063	0.698069	0.694746	0.701407			LBW	EVI	0.192	0.658542	0.654851	0.662255
LBW	NDVI3000	0.2064	0.697959	0.694636	0.701298			LBW	EVI	0.1921	0.658434	0.654741	0.662147
LBW	NDVI3000	0.2065	0.69785	0.694526	0.701188			LBW	EVI	0.1922	0.658325	0.654631	0.66204
LBW	NDVI3000	0.2066	0.69774	0.694417	0.701079			LBW	EVI	0.1923	0.658216	0.654521	0.661932
LBW	NDVI3000	0.2067	0.697631	0.694307	0.70097			LBW	EVI	0.1924	0.658107	0.654411	0.661824
LBW	NDVI3000	0.2068	0.697521	0.694197	0.700861			LBW	EVI	0.1925	0.657999	0.654301	0.661717
LBW	NDVI3000	0.2069	0.697412	0.694088	0.700752			LBW	EVI	0.1926	0.65789	0.654192	0.66161
LBW	NDVI3000	0.207	0.697303	0.693978	0.700643			LBW	EVI	0.1927	0.657782	0.654082	0.661502
LBW	NDVI3000	0.2071	0.697193	0.693868	0.700534			LBW	EVI	0.1928	0.657673	0.653973	0.661395
LBW	NDVI3000	0.2072	0.697084	0.693759	0.700425			LBW	EVI	0.1929	0.657565	0.653863	0.661288
LBW	NDVI3000	0.2073	0.696975	0.693649	0.700317			LBW	EVI	0.193	0.657457	0.653754	0.661181
LBW	NDVI3000	0.2074	0.696866	0.69354	0.700208			LBW	EVI	0.1931	0.657349	0.653645	0.661074
LBW	NDVI3000	0.2075	0.696757	0.693431	0.700099			LBW	EVI	0.1932	0.657241	0.653536	0.660967
LBW	NDVI3000	0.2076	0.696648	0.693321	0.699991			LBW	EVI	0.1933	0.657133	0.653427	0.66086
LBW	NDVI3000	0.2077	0.696539	0.693212	0.699882			LBW	EVI	0.1934	0.657025	0.653318	0.660754
LBW	NDVI3000	0.2078	0.69643	0.693103	0.699773			LBW	EVI	0.1935	0.656918	0.653209	0.660647
LBW	NDVI3000	0.2079	0.696321	0.692993	0.699665			LBW	EVI	0.1936	0.65681	0.653101	0.66054
LBW	NDVI3000	0.208	0.696212	0.692884	0.699556			LBW	EVI	0.1937	0.656703	0.652992	0.660434
LBW	NDVI3000	0.2081	0.696104	0.692775	0.699448			LBW	EVI	0.1938	0.656595	0.652884	0.660328
LBW	NDVI3000	0.2082	0.695995	0.692666	0.69934			LBW	EVI	0.1939	0.656488	0.652775	0.660221
LBW	NDVI3000	0.2083	0.695886	0.692557	0.699231			LBW	EVI	0.194	0.656381	0.652667	0.660115
LBW	NDVI3000	0.2084	0.695777	0.692448	0.699123			LBW	EVI	0.1941	0.656273	0.652559	0.660009
LBW	NDVI3000	0.2085	0.695669	0.692339	0.699015			LBW	EVI	0.1942	0.656166	0.652451	0.659903
LBW	NDVI3000	0.2086	0.69556	0.69223	0.698907			LBW	EVI	0.1943	0.656059	0.652343	0.659797
LBW	NDVI3000	0.2087	0.695452	0.692121	0.698799			LBW	EVI	0.1944	0.655952	0.652235	0.659691
LBW	NDVI3000	0.2088	0.695343	0.692012	0.698691			LBW	EVI	0.1945	0.655846	0.652127	0.659586
LBW	NDVI3000	0.2089	0.695235	0.691903	0.698583			LBW	EVI	0.1946	0.655739	0.652019	0.65948
LBW	NDVI3000	0.209	0.695127	0.691794	0.698475			LBW	EVI	0.1947	0.655632	0.651911	0.659374
LBW	NDVI3000	0.2091	0.695018	0.691686	0.698367			LBW	EVI	0.1948	0.655526	0.651804	0.659269
LBW	NDVI3000	0.2092	0.69491	0.691577	0.698259			LBW	EVI	0.1949	0.655419	0.651696	0.659164
LBW	NDVI3000	0.2093	0.694802	0.691468	0.698151			LBW	EVI	0.195	0.655313	0.651589	0.659058
LBW	NDVI3000	0.2094	0.694693	0.69136	0.698043			LBW	EVI	0.1951	0.655207	0.651482	0.658953
LBW	NDVI3000	0.2095	0.694585	0.691251	0.697936			LBW	EVI	0.1952	0.6551	0.651374	0.658848
LBW	NDVI3000	0.2096	0.694477	0.691143	0.697828			LBW	EVI	0.1953	0.654994	0.651267	0.658743
LBW	NDVI3000	0.2097	0.694369	0.691034	0.69772			LBW	EVI	0.1954	0.654888	0.65116	0.658638
LBW	NDVI3000	0.2098	0.694261	0.690926	0.697613			LBW	EVI	0.1955	0.654782	0.651053	0.658533
LBW	NDVI3000	0.2099	0.694153	0.690817	0.697505			LBW	EVI	0.1956	0.654677	0.650947	0.658428
LBW	NDVI3000	0.21	0.694045	0.690709	0.697398			LBW	EVI	0.1957	0.654571	0.65084	0.658323
LBW	NDVI3000	0.2101	0.693937	0.6906	0.69729			LBW	EVI	0.1958	0.654465	0.650733	0.658219
LBW	NDVI3000	0.2102	0.693829	0.690492	0.697183			LBW	EVI	0.1959	0.65436	0.650627	0.658114
LBW	NDVI3000	0.2103	0.693722	0.690384	0.697076			LBW	EVI	0.196	0.654254	0.65052	0.65801
LBW	NDVI3000	0.2104	0.693614	0.690276	0.696968			LBW	EVI	0.1961	0.654149	0.650414	0.657905
LBW	NDVI3000	0.2105	0.693506	0.690167	0.696861			LBW	EVI	0.1962	0.654044	0.650308	0.657801
LBW	NDVI3000	0.2106	0.693399	0.690059	0.696754			LBW	EVI	0.1963	0.653938	0.650202	0.657697
LBW	NDVI3000	0.2107	0.693291	0.689951	0.696647			LBW	EVI	0.1964	0.653833	0.650095	0.657593
LBW	NDVI3000	0.2108	0.693183	0.689843	0.69654			LBW	EVI	0.1965	0.653728	0.649989	0.657489
LBW	NDVI3000	0.2109	0.693076	0.689735	0.696433			LBW	EVI	0.1966	0.653623	0.649884	0.657385
LBW	NDVI3000	0.211	0.692968	0.689627	0.696326			LBW	EVI	0.1967	0.653519	0.649778	0.657281
LBW	NDVI3000	0.2111	0.692861	0.689519	0.696219			LBW	EVI	0.1968	0.653414	0.649672	0.657177
LBW	NDVI3000	0.2112	0.692754	0.689411	0.696112			LBW	EVI	0.1969	0.653309	0.649566	0.657074
LBW	NDVI3000	0.2113	0.692646	0.689303	0.696005			LBW	EVI	0.197	0.653205	0.649461	0.65697
LBW	NDVI3000	0.2114	0.692539	0.689196	0.695898			LBW	EVI	0.1971	0.6531	0.649356	0.656866
LBW	NDVI3000	0.2115	0.692432	0.689088	0.695792			LBW	EVI	0.1972	0.652996	0.64925	0.656763
LBW	NDVI3000	0.2116	0.692324	0.68898	0.695685			LBW	EVI	0.1973	0.652892	0.649145	0.65666
LBW	NDVI3000	0.2117	0.692217	0.688873	0.695578			LBW	EVI	0.1974	0.652787	0.64904	0.656556
LBW	NDVI3000	0.2118	0.69211	0.688765	0.695472			LBW	EVI	0.1975	0.652683	0.648935	0.656453
LBW	NDVI3000	0.2119	0.692003	0.688657	0.695365			LBW	EVI	0.1976	0.652579	0.64883	0.65635
LBW	NDVI3000	0.212	0.691896	0.68855	0.695259			LBW	EVI	0.1977	0.652475	0.648725	0.656247
LBW	NDVI3000	0.2121	0.691789	0.688442	0.695152			LBW	EVI	0.1978	0.652371	0.64862	0.656144
LBW	NDVI3000	0.2122	0.691682	0.688335	0.695046			LBW	EVI	0.1979	0.652268	0.648516	0.656042
LBW	NDVI3000	0.2123	0.691575	0.688227	0.69494			LBW	EVI	0.198	0.652164	0.648411	0.655939
LBW	NDVI3000	0.2124	0.691468	0.68812	0.694833			LBW	EVI	0.1981	0.65206	0.648307	0.655836
LBW	NDVI3000	0.2125	0.691362	0.688013	0.694727			LBW	EVI	0.1982	0.651957	0.648202	0.655734
LBW	NDVI3000	0.2126	0.691255	0.687905	0.694621			LBW	EVI	0.1983	0.651854	0.648098	0.655631
LBW	NDVI3000	0.2127	0.691148	0.687798	0.694515			LBW	EVI	0.1984	0.65175	0.647994	0.655529
LBW	NDVI3000	0.2128	0.691041	0.687691	0.694409			LBW	EVI	0.1985	0.651647	0.64789	0.655426
LBW	NDVI3000	0.2129	0.690935	0.687584	0.694302			LBW	EVI	0.1986	0.651544	0.647786	0.655324
LBW	NDVI3000	0.213	0.690828	0.687476	0.694196			LBW	EVI	0.1987	0.651441	0.647682	0.655222
LBW	NDVI3000	0.2131	0.690722	0.687369	0.694091			LBW	EVI	0.1988	0.651338	0.647578	0.65512
LBW	NDVI3000	0.2132	0.690615	0.687262	0.693985			LBW	EVI	0.1989	0.651235	0.647474	0.655018
LBW	NDVI3000	0.2133	0.690509	0.687155	0.693879			LBW	EVI	0.199	0.651132	0.64737	0.654916
LBW	NDVI3000	0.2134	0.690402	0.687048	0.693773			LBW	EVI	0.1991	0.65103	0.647267	0.654815
LBW	NDVI3000	0.2135	0.690296	0.686941	0.693667			LBW	EVI	0.1992	0.650927	0.647163	0.654713
LBW	NDVI3000	0.2136	0.69019	0.686834	0.693562			LBW	EVI	0.1993	0.650825	0.64706	0.654611
LBW	NDVI3000	0.2137	0.690084	0.686728	0.693456			LBW	EVI	0.1994	0.650722	0.646957	0.65451
LBW	NDVI3000	0.2138	0.689977	0.686621	0.69335			LBW	EVI	0.1995	0.65062	0.646854	0.654408
LBW	NDVI3000	0.2139	0.689871	0.686514	0.693245			LBW	EVI	0.1996	0.650518	0.646751	0.654307
LBW	NDVI3000	0.214	0.689765	0.686407	0.693139			LBW	EVI	0.1997	0.650416	0.646648	0.654206
LBW	NDVI3000	0.2141	0.689659	0.686301	0.693034			LBW	EVI	0.1998	0.650314	0.646545	0.654105
LBW	NDVI3000	0.2142	0.689553	0.686194	0.692928			LBW	EVI	0.1999	0.650212	0.646442	0.654003
LBW	NDVI3000	0.2143	0.689447	0.686087	0.692823			LBW	EVI	0.2	0.65011	0.646339	0.653902
LBW	NDVI3000	0.2144	0.689341	0.685981	0.692718			LBW	EVI	0.2001	0.650008	0.646237	0.653802
LBW	NDVI3000	0.2145	0.689235	0.685874	0.692612			LBW	EVI	0.2002	0.649906	0.646134	0.653701
LBW	NDVI3000	0.2146	0.689129	0.685768	0.692507			LBW	EVI	0.2003	0.649805	0.646032	0.6536
LBW	NDVI3000	0.2147	0.689023	0.685661	0.692402			LBW	EVI	0.2004	0.649703	0.645929	0.653499
LBW	NDVI3000	0.2148	0.688918	0.685555	0.692297			LBW	EVI	0.2005	0.649602	0.645827	0.653399
LBW	NDVI3000	0.2149	0.688812	0.685449	0.692192			LBW	EVI	0.2006	0.649501	0.645725	0.653298
LBW	NDVI3000	0.215	0.688706	0.685342	0.692087			LBW	EVI	0.2007	0.649399	0.645623	0.653198
LBW	NDVI3000	0.2151	0.688601	0.685236	0.691982			LBW	EVI	0.2008	0.649298	0.645521	0.653098
LBW	NDVI3000	0.2152	0.688495	0.68513	0.691877			LBW	EVI	0.2009	0.649197	0.645419	0.652997
LBW	NDVI3000	0.2153	0.68839	0.685024	0.691772			LBW	EVI	0.201	0.649096	0.645318	0.652897
LBW	NDVI3000	0.2154	0.688284	0.684918	0.691667			LBW	EVI	0.2011	0.648996	0.645216	0.652797
LBW	NDVI3000	0.2155	0.688179	0.684811	0.691562			LBW	EVI	0.2012	0.648895	0.645114	0.652697
LBW	NDVI3000	0.2156	0.688073	0.684705	0.691458			LBW	EVI	0.2013	0.648794	0.645013	0.652597
LBW	NDVI3000	0.2157	0.687968	0.684599	0.691353			LBW	EVI	0.2014	0.648693	0.644912	0.652498
LBW	NDVI3000	0.2158	0.687863	0.684493	0.691248			LBW	EVI	0.2015	0.648593	0.64481	0.652398
LBW	NDVI3000	0.2159	0.687757	0.684387	0.691144			LBW	EVI	0.2016	0.648493	0.644709	0.652298
LBW	NDVI3000	0.216	0.687652	0.684282	0.691039			LBW	EVI	0.2017	0.648392	0.644608	0.652199
LBW	NDVI3000	0.2161	0.687547	0.684176	0.690935			LBW	EVI	0.2018	0.648292	0.644507	0.652099
LBW	NDVI3000	0.2162	0.687442	0.68407	0.69083			LBW	EVI	0.2019	0.648192	0.644406	0.652
LBW	NDVI3000	0.2163	0.687337	0.683964	0.690726			LBW	EVI	0.202	0.648092	0.644305	0.651901
LBW	NDVI3000	0.2164	0.687232	0.683859	0.690622			LBW	EVI	0.2021	0.647992	0.644205	0.651802
LBW	NDVI3000	0.2165	0.687127	0.683753	0.690517			LBW	EVI	0.2022	0.647892	0.644104	0.651703
LBW	NDVI3000	0.2166	0.687022	0.683647	0.690413			LBW	EVI	0.2023	0.647792	0.644004	0.651604
LBW	NDVI3000	0.2167	0.686917	0.683542	0.690309			LBW	EVI	0.2024	0.647693	0.643903	0.651505
LBW	NDVI3000	0.2168	0.686812	0.683436	0.690205			LBW	EVI	0.2025	0.647593	0.643803	0.651406
LBW	NDVI3000	0.2169	0.686707	0.683331	0.690101			LBW	EVI	0.2026	0.647494	0.643703	0.651307
LBW	NDVI3000	0.217	0.686602	0.683225	0.689997			LBW	EVI	0.2027	0.647394	0.643602	0.651208
LBW	NDVI3000	0.2171	0.686498	0.68312	0.689893			LBW	EVI	0.2028	0.647295	0.643502	0.65111
LBW	NDVI3000	0.2172	0.686393	0.683014	0.689789			LBW	EVI	0.2029	0.647196	0.643402	0.651011
LBW	NDVI3000	0.2173	0.686289	0.682909	0.689685			LBW	EVI	0.203	0.647097	0.643303	0.650913
LBW	NDVI3000	0.2174	0.686184	0.682804	0.689581			LBW	EVI	0.2031	0.646998	0.643203	0.650815
LBW	NDVI3000	0.2175	0.686079	0.682699	0.689477			LBW	EVI	0.2032	0.646899	0.643103	0.650716
LBW	NDVI3000	0.2176	0.685975	0.682593	0.689373			LBW	EVI	0.2033	0.6468	0.643004	0.650618
LBW	NDVI3000	0.2177	0.68587	0.682488	0.68927			LBW	EVI	0.2034	0.646701	0.642904	0.65052
LBW	NDVI3000	0.2178	0.685766	0.682383	0.689166			LBW	EVI	0.2035	0.646602	0.642805	0.650422
LBW	NDVI3000	0.2179	0.685662	0.682278	0.689062			LBW	EVI	0.2036	0.646504	0.642706	0.650324
LBW	NDVI3000	0.218	0.685557	0.682173	0.688959			LBW	EVI	0.2037	0.646405	0.642606	0.650227
LBW	NDVI3000	0.2181	0.685453	0.682068	0.688855			LBW	EVI	0.2038	0.646307	0.642507	0.650129
LBW	NDVI3000	0.2182	0.685349	0.681963	0.688752			LBW	EVI	0.2039	0.646209	0.642408	0.650031
LBW	NDVI3000	0.2183	0.685245	0.681858	0.688648			LBW	EVI	0.204	0.64611	0.642309	0.649934
LBW	NDVI3000	0.2184	0.685141	0.681753	0.688545			LBW	EVI	0.2041	0.646012	0.642211	0.649836
LBW	NDVI3000	0.2185	0.685037	0.681648	0.688442			LBW	EVI	0.2042	0.645914	0.642112	0.649739
LBW	NDVI3000	0.2186	0.684933	0.681544	0.688338			LBW	EVI	0.2043	0.645816	0.642013	0.649642
LBW	NDVI3000	0.2187	0.684829	0.681439	0.688235			LBW	EVI	0.2044	0.645718	0.641915	0.649545
LBW	NDVI3000	0.2188	0.684725	0.681334	0.688132			LBW	EVI	0.2045	0.645621	0.641816	0.649448
LBW	NDVI3000	0.2189	0.684621	0.68123	0.688029			LBW	EVI	0.2046	0.645523	0.641718	0.649351
LBW	NDVI3000	0.219	0.684517	0.681125	0.687926			LBW	EVI	0.2047	0.645426	0.64162	0.649254
LBW	NDVI3000	0.2191	0.684413	0.681021	0.687823			LBW	EVI	0.2048	0.645328	0.641522	0.649157
LBW	NDVI3000	0.2192	0.684309	0.680916	0.68772			LBW	EVI	0.2049	0.645231	0.641424	0.64906
LBW	NDVI3000	0.2193	0.684206	0.680812	0.687617			LBW	EVI	0.205	0.645133	0.641326	0.648963
LBW	NDVI3000	0.2194	0.684102	0.680707	0.687514			LBW	EVI	0.2051	0.645036	0.641228	0.648867
LBW	NDVI3000	0.2195	0.683998	0.680603	0.687411			LBW	EVI	0.2052	0.644939	0.64113	0.64877
LBW	NDVI3000	0.2196	0.683895	0.680498	0.687308			LBW	EVI	0.2053	0.644842	0.641033	0.648674
LBW	NDVI3000	0.2197	0.683791	0.680394	0.687206			LBW	EVI	0.2054	0.644745	0.640935	0.648578
LBW	NDVI3000	0.2198	0.683688	0.68029	0.687103			LBW	EVI	0.2055	0.644648	0.640838	0.648482
LBW	NDVI3000	0.2199	0.683585	0.680186	0.687			LBW	EVI	0.2056	0.644552	0.64074	0.648385
LBW	NDVI3000	0.22	0.683481	0.680081	0.686898			LBW	EVI	0.2057	0.644455	0.640643	0.648289
LBW	NDVI3000	0.2201	0.683378	0.679977	0.686795			LBW	EVI	0.2058	0.644358	0.640546	0.648193
LBW	NDVI3000	0.2202	0.683275	0.679873	0.686693			LBW	EVI	0.2059	0.644262	0.640449	0.648098
LBW	NDVI3000	0.2203	0.683171	0.679769	0.68659			LBW	EVI	0.206	0.644165	0.640352	0.648002
LBW	NDVI3000	0.2204	0.683068	0.679665	0.686488			LBW	EVI	0.2061	0.644069	0.640255	0.647906
LBW	NDVI3000	0.2205	0.682965	0.679561	0.686386			LBW	EVI	0.2062	0.643973	0.640158	0.64781
LBW	NDVI3000	0.2206	0.682862	0.679457	0.686283			LBW	EVI	0.2063	0.643877	0.640062	0.647715
LBW	NDVI3000	0.2207	0.682759	0.679354	0.686181			LBW	EVI	0.2064	0.643781	0.639965	0.64762
LBW	NDVI3000	0.2208	0.682656	0.67925	0.686079			LBW	EVI	0.2065	0.643685	0.639868	0.647524
LBW	NDVI3000	0.2209	0.682553	0.679146	0.685977			LBW	EVI	0.2066	0.643589	0.639772	0.647429
LBW	NDVI3000	0.221	0.68245	0.679042	0.685875			LBW	EVI	0.2067	0.643493	0.639676	0.647334
LBW	NDVI3000	0.2211	0.682347	0.678939	0.685772			LBW	EVI	0.2068	0.643398	0.63958	0.647239
LBW	NDVI3000	0.2212	0.682244	0.678835	0.68567			LBW	EVI	0.2069	0.643302	0.639483	0.647144
LBW	NDVI3000	0.2213	0.682141	0.678731	0.685569			LBW	EVI	0.207	0.643207	0.639387	0.647049
LBW	NDVI3000	0.2214	0.682039	0.678628	0.685467			LBW	EVI	0.2071	0.643111	0.639292	0.646954
LBW	NDVI3000	0.2215	0.681936	0.678524	0.685365			LBW	EVI	0.2072	0.643016	0.639196	0.646859
LBW	NDVI3000	0.2216	0.681833	0.678421	0.685263			LBW	EVI	0.2073	0.642921	0.6391	0.646765
LBW	NDVI3000	0.2217	0.681731	0.678317	0.685161			LBW	EVI	0.2074	0.642826	0.639004	0.64667
LBW	NDVI3000	0.2218	0.681628	0.678214	0.685059			LBW	EVI	0.2075	0.642731	0.638909	0.646576
LBW	NDVI3000	0.2219	0.681526	0.678111	0.684958			LBW	EVI	0.2076	0.642636	0.638813	0.646481
LBW	NDVI3000	0.222	0.681423	0.678007	0.684856			LBW	EVI	0.2077	0.642541	0.638718	0.646387
LBW	NDVI3000	0.2221	0.681321	0.677904	0.684755			LBW	EVI	0.2078	0.642446	0.638623	0.646293
LBW	NDVI3000	0.2222	0.681218	0.677801	0.684653			LBW	EVI	0.2079	0.642352	0.638528	0.646199
LBW	NDVI3000	0.2223	0.681116	0.677698	0.684552			LBW	EVI	0.208	0.642257	0.638433	0.646105
LBW	NDVI3000	0.2224	0.681014	0.677595	0.68445			LBW	EVI	0.2081	0.642163	0.638338	0.646011
LBW	NDVI3000	0.2225	0.680912	0.677492	0.684349			LBW	EVI	0.2082	0.642068	0.638243	0.645917
LBW	NDVI3000	0.2226	0.680809	0.677389	0.684247			LBW	EVI	0.2083	0.641974	0.638148	0.645823
LBW	NDVI3000	0.2227	0.680707	0.677286	0.684146			LBW	EVI	0.2084	0.64188	0.638053	0.645729
LBW	NDVI3000	0.2228	0.680605	0.677183	0.684045			LBW	EVI	0.2085	0.641786	0.637959	0.645636
LBW	NDVI3000	0.2229	0.680503	0.67708	0.683944			LBW	EVI	0.2086	0.641692	0.637864	0.645542
LBW	NDVI3000	0.223	0.680401	0.676977	0.683843			LBW	EVI	0.2087	0.641598	0.63777	0.645449
LBW	NDVI3000	0.2231	0.680299	0.676874	0.683742			LBW	EVI	0.2088	0.641504	0.637676	0.645355
LBW	NDVI3000	0.2232	0.680197	0.676771	0.68364			LBW	EVI	0.2089	0.64141	0.637582	0.645262
LBW	NDVI3000	0.2233	0.680095	0.676669	0.683539			LBW	EVI	0.209	0.641317	0.637487	0.645169
LBW	NDVI3000	0.2234	0.679994	0.676566	0.683439			LBW	EVI	0.2091	0.641223	0.637393	0.645076
LBW	NDVI3000	0.2235	0.679892	0.676463	0.683338			LBW	EVI	0.2092	0.64113	0.6373	0.644983
LBW	NDVI3000	0.2236	0.67979	0.676361	0.683237			LBW	EVI	0.2093	0.641036	0.637206	0.64489
LBW	NDVI3000	0.2237	0.679688	0.676258	0.683136			LBW	EVI	0.2094	0.640943	0.637112	0.644797
LBW	NDVI3000	0.2238	0.679587	0.676156	0.683035			LBW	EVI	0.2095	0.64085	0.637018	0.644704
LBW	NDVI3000	0.2239	0.679485	0.676053	0.682935			LBW	EVI	0.2096	0.640757	0.636925	0.644612
LBW	NDVI3000	0.224	0.679384	0.675951	0.682834			LBW	EVI	0.2097	0.640664	0.636831	0.644519
LBW	NDVI3000	0.2241	0.679282	0.675849	0.682733			LBW	EVI	0.2098	0.640571	0.636738	0.644427
LBW	NDVI3000	0.2242	0.679181	0.675746	0.682633			LBW	EVI	0.2099	0.640478	0.636645	0.644334
LBW	NDVI3000	0.2243	0.679079	0.675644	0.682532			LBW	EVI	0.21	0.640385	0.636552	0.644242
LBW	NDVI3000	0.2244	0.678978	0.675542	0.682432			LBW	EVI	0.2101	0.640293	0.636459	0.64415
LBW	NDVI3000	0.2245	0.678877	0.67544	0.682331			LBW	EVI	0.2102	0.6402	0.636366	0.644058
LBW	NDVI3000	0.2246	0.678775	0.675337	0.682231			LBW	EVI	0.2103	0.640108	0.636273	0.643966
LBW	NDVI3000	0.2247	0.678674	0.675235	0.682131			LBW	EVI	0.2104	0.640015	0.63618	0.643874
LBW	NDVI3000	0.2248	0.678573	0.675133	0.68203			LBW	EVI	0.2105	0.639923	0.636087	0.643782
LBW	NDVI3000	0.2249	0.678472	0.675031	0.68193			LBW	EVI	0.2106	0.639831	0.635995	0.64369
LBW	NDVI3000	0.225	0.678371	0.674929	0.68183			LBW	EVI	0.2107	0.639739	0.635902	0.643598
LBW	NDVI3000	0.2251	0.67827	0.674827	0.68173			LBW	EVI	0.2108	0.639647	0.63581	0.643507
LBW	NDVI3000	0.2252	0.678169	0.674726	0.68163			LBW	EVI	0.2109	0.639555	0.635718	0.643415
LBW	NDVI3000	0.2253	0.678068	0.674624	0.68153			LBW	EVI	0.211	0.639463	0.635625	0.643324
LBW	NDVI3000	0.2254	0.677967	0.674522	0.68143			LBW	EVI	0.2111	0.639371	0.635533	0.643232
LBW	NDVI3000	0.2255	0.677866	0.67442	0.68133			LBW	EVI	0.2112	0.639279	0.635441	0.643141
LBW	NDVI3000	0.2256	0.677765	0.674319	0.68123			LBW	EVI	0.2113	0.639188	0.635349	0.64305
LBW	NDVI3000	0.2257	0.677665	0.674217	0.68113			LBW	EVI	0.2114	0.639096	0.635257	0.642958
LBW	NDVI3000	0.2258	0.677564	0.674115	0.68103			LBW	EVI	0.2115	0.639005	0.635166	0.642867
LBW	NDVI3000	0.2259	0.677463	0.674014	0.680931			LBW	EVI	0.2116	0.638914	0.635074	0.642776
LBW	NDVI3000	0.226	0.677363	0.673912	0.680831			LBW	EVI	0.2117	0.638822	0.634982	0.642686
LBW	NDVI3000	0.2261	0.677262	0.673811	0.680731			LBW	EVI	0.2118	0.638731	0.634891	0.642595
LBW	NDVI3000	0.2262	0.677162	0.673709	0.680632			LBW	EVI	0.2119	0.63864	0.6348	0.642504
LBW	NDVI3000	0.2263	0.677061	0.673608	0.680532			LBW	EVI	0.212	0.638549	0.634708	0.642413
LBW	NDVI3000	0.2264	0.676961	0.673507	0.680433			LBW	EVI	0.2121	0.638458	0.634617	0.642323
LBW	NDVI3000	0.2265	0.67686	0.673405	0.680333			LBW	EVI	0.2122	0.638368	0.634526	0.642232
LBW	NDVI3000	0.2266	0.67676	0.673304	0.680234			LBW	EVI	0.2123	0.638277	0.634435	0.642142
LBW	NDVI3000	0.2267	0.67666	0.673203	0.680135			LBW	EVI	0.2124	0.638186	0.634344	0.642052
LBW	NDVI3000	0.2268	0.67656	0.673102	0.680035			LBW	EVI	0.2125	0.638096	0.634253	0.641962
LBW	NDVI3000	0.2269	0.676459	0.673001	0.679936			LBW	EVI	0.2126	0.638005	0.634163	0.641871
LBW	NDVI3000	0.227	0.676359	0.6729	0.679837			LBW	EVI	0.2127	0.637915	0.634072	0.641781
LBW	NDVI3000	0.2271	0.676259	0.672799	0.679738			LBW	EVI	0.2128	0.637825	0.633981	0.641691
LBW	NDVI3000	0.2272	0.676159	0.672698	0.679639			LBW	EVI	0.2129	0.637735	0.633891	0.641602
LBW	NDVI3000	0.2273	0.676059	0.672597	0.679539			LBW	EVI	0.213	0.637645	0.633801	0.641512
LBW	NDVI3000	0.2274	0.675959	0.672496	0.67944			LBW	EVI	0.2131	0.637555	0.63371	0.641422
LBW	NDVI3000	0.2275	0.675859	0.672395	0.679341			LBW	EVI	0.2132	0.637465	0.63362	0.641332
LBW	NDVI3000	0.2276	0.675759	0.672294	0.679243			LBW	EVI	0.2133	0.637375	0.63353	0.641243
LBW	NDVI3000	0.2277	0.67566	0.672193	0.679144			LBW	EVI	0.2134	0.637285	0.63344	0.641153
LBW	NDVI3000	0.2278	0.67556	0.672093	0.679045			LBW	EVI	0.2135	0.637195	0.63335	0.641064
LBW	NDVI3000	0.2279	0.67546	0.671992	0.678946			LBW	EVI	0.2136	0.637106	0.63326	0.640975
LBW	NDVI3000	0.228	0.67536	0.671891	0.678847			LBW	EVI	0.2137	0.637016	0.633171	0.640886
LBW	NDVI3000	0.2281	0.675261	0.671791	0.678749			LBW	EVI	0.2138	0.636927	0.633081	0.640796
LBW	NDVI3000	0.2282	0.675161	0.67169	0.67865			LBW	EVI	0.2139	0.636838	0.632991	0.640707
LBW	NDVI3000	0.2283	0.675062	0.67159	0.678551			LBW	EVI	0.214	0.636749	0.632902	0.640618
LBW	NDVI3000	0.2284	0.674962	0.671489	0.678453			LBW	EVI	0.2141	0.636659	0.632813	0.64053
LBW	NDVI3000	0.2285	0.674863	0.671389	0.678354			LBW	EVI	0.2142	0.63657	0.632723	0.640441
LBW	NDVI3000	0.2286	0.674763	0.671289	0.678256			LBW	EVI	0.2143	0.636481	0.632634	0.640352
LBW	NDVI3000	0.2287	0.674664	0.671188	0.678158			LBW	EVI	0.2144	0.636393	0.632545	0.640263
LBW	NDVI3000	0.2288	0.674565	0.671088	0.678059			LBW	EVI	0.2145	0.636304	0.632456	0.640175
LBW	NDVI3000	0.2289	0.674466	0.670988	0.677961			LBW	EVI	0.2146	0.636215	0.632367	0.640086
LBW	NDVI3000	0.229	0.674366	0.670888	0.677863			LBW	EVI	0.2147	0.636126	0.632278	0.639998
LBW	NDVI3000	0.2291	0.674267	0.670788	0.677765			LBW	EVI	0.2148	0.636038	0.63219	0.63991
LBW	NDVI3000	0.2292	0.674168	0.670688	0.677666			LBW	EVI	0.2149	0.63595	0.632101	0.639821
LBW	NDVI3000	0.2293	0.674069	0.670588	0.677568			LBW	EVI	0.215	0.635861	0.632013	0.639733
LBW	NDVI3000	0.2294	0.67397	0.670488	0.67747			LBW	EVI	0.2151	0.635773	0.631924	0.639645
LBW	NDVI3000	0.2295	0.673871	0.670388	0.677372			LBW	EVI	0.2152	0.635685	0.631836	0.639557
LBW	NDVI3000	0.2296	0.673772	0.670288	0.677274			LBW	EVI	0.2153	0.635597	0.631747	0.639469
LBW	NDVI3000	0.2297	0.673673	0.670188	0.677176			LBW	EVI	0.2154	0.635509	0.631659	0.639381
LBW	NDVI3000	0.2298	0.673574	0.670088	0.677079			LBW	EVI	0.2155	0.635421	0.631571	0.639294
LBW	NDVI3000	0.2299	0.673476	0.669988	0.676981			LBW	EVI	0.2156	0.635333	0.631483	0.639206
LBW	NDVI3000	0.23	0.673377	0.669889	0.676883			LBW	EVI	0.2157	0.635245	0.631395	0.639119
LBW	NDVI3000	0.2301	0.673278	0.669789	0.676785			LBW	EVI	0.2158	0.635157	0.631307	0.639031
LBW	NDVI3000	0.2302	0.673179	0.66969	0.676688			LBW	EVI	0.2159	0.63507	0.63122	0.638944
LBW	NDVI3000	0.2303	0.673081	0.66959	0.67659			LBW	EVI	0.216	0.634982	0.631132	0.638856
LBW	NDVI3000	0.2304	0.672982	0.66949	0.676492			LBW	EVI	0.2161	0.634895	0.631045	0.638769
LBW	NDVI3000	0.2305	0.672884	0.669391	0.676395			LBW	EVI	0.2162	0.634808	0.630957	0.638682
LBW	NDVI3000	0.2306	0.672785	0.669292	0.676297			LBW	EVI	0.2163	0.63472	0.63087	0.638595
LBW	NDVI3000	0.2307	0.672687	0.669192	0.6762			LBW	EVI	0.2164	0.634633	0.630782	0.638508
LBW	NDVI3000	0.2308	0.672589	0.669093	0.676103			LBW	EVI	0.2165	0.634546	0.630695	0.638421
LBW	NDVI3000	0.2309	0.67249	0.668994	0.676005			LBW	EVI	0.2166	0.634459	0.630608	0.638334
LBW	NDVI3000	0.231	0.672392	0.668894	0.675908			LBW	EVI	0.2167	0.634372	0.630521	0.638247
[truncated: 13,613 more rows]

## Sheet: Figure 4
Figure 4 Subgroup-specific OR (95% CI) estimates of LBW and TLBW associated with a 0.1-unit increase in NDVI and EVI within a 3000-m buffer.
			X-axis title	Y-axis title	X-axis label	odds ratio	lower limit of 95% CI	upper limit of 95% CI
			LBW	NDVI3000	≤25	0.894949	0.890207	0.899717
			LBW	NDVI3000	(25-35]	0.921909	0.917532	0.926307
			LBW	NDVI3000	>35	0.923287	0.914371	0.932289
			TLBW	NDVI3000	≤25	0.883791	0.878263	0.889352
			TLBW	NDVI3000	(25-35]	0.910305	0.905074	0.915567
			TLBW	NDVI3000	>35	0.912731	0.901932	0.92366
			LBW	EVI3000	≤25	0.862237	0.856131	0.868387
			LBW	EVI3000	(25-35]	0.900821	0.895171	0.906507
			LBW	EVI3000	>35	0.902574	0.890984	0.914315
			TLBW	EVI3000	≤25	0.848406	0.841295	0.855578
			TLBW	EVI3000	(25-35]	0.887493	0.880736	0.894302
			TLBW	EVI3000	>35	0.888242	0.874229	0.902481
			LBW	NDVI3000	Below high school	0.897048	0.893084	0.901029
			LBW	NDVI3000	High school	0.936308	0.929958	0.942701
			LBW	NDVI3000	College or above	0.940159	0.932588	0.947791
			TLBW	NDVI3000	Below high school	0.882851	0.878184	0.887543
			TLBW	NDVI3000	High school	0.931353	0.92367	0.939101
			TLBW	NDVI3000	College or above	0.935032	0.926049	0.944103
			LBW	EVI3000	Below high school	0.864442	0.859293	0.869621
			LBW	EVI3000	High school	0.919524	0.911427	0.927693
			LBW	EVI3000	College or above	0.925021	0.915322	0.934822
			TLBW	EVI3000	Below high school	0.845994	0.839955	0.852076
			TLBW	EVI3000	High school	0.913958	0.904155	0.923868
			TLBW	EVI3000	College or above	0.922416	0.910831	0.934147
			LBW	NDVI3000	City	0.919107	0.915466	0.922762
			LBW	NDVI3000	Village	0.892667	0.887181	0.898187
			TLBW	NDVI3000	City	0.907936	0.903582	0.91231
			TLBW	NDVI3000	Village	0.879418	0.873041	0.885843
			LBW	EVI3000	City	0.896404	0.891723	0.901111
			LBW	EVI3000	Village	0.860062	0.852905	0.867278
			TLBW	EVI3000	City	0.883885	0.878279	0.889527
			TLBW	EVI3000	Village	0.841674	0.833397	0.850033

## Sheet: Figure 5
Figure 5 Estimates of attributable fraction (a) and avoidable number (b) of LBW and TLBW across Iran in 2015 by achieving greenness targets of mean NDVI/EVI within multiple buffers.
			panel a								panel b
			outcome	X-axis label	attributable fraction	lower limit of 95% CI	upper limit of 95% CI				outcome	X-axis label	avoidable number	lower limit of 95% CI	upper limit of 95% CI
			LBW	NDVI3000	0.056441	0.0537399	0.0591492				LBW	NDVI3000	5098.83	4854.82	5343.49
			TLBW	NDVI3000	0.069312	0.0661057	0.0725249				TLBW	NDVI3000	2697.3	2572.52	2822.33
			LBW	NDVI2000	0.0548607	0.0522607	0.0574694				LBW	NDVI2000	4956.07	4721.19	5191.74
			TLBW	NDVI2000	0.0689215	0.065837	0.072014				TLBW	NDVI2000	2682.1	2562.07	2802.45
			LBW	NDVI1000	0.0513343	0.0488529	0.0538264				LBW	NDVI1000	4637.5	4413.33	4862.63
			TLBW	NDVI1000	0.0635538	0.0605822	0.0665364				TLBW	NDVI1000	2473.22	2357.58	2589.29
			LBW	NDVI500	0.0468534	0.0444504	0.0492703				LBW	NDVI500	4232.7	4015.61	4451.04
			TLBW	NDVI500	0.0589051	0.0560252	0.0617993				TLBW	NDVI500	2292.31	2180.24	2404.94
			LBW	EVI3000	0.053213	0.0504308	0.0559978				LBW	EVI3000	4807.22	4555.88	5058.8
			TLBW	EVI3000	0.0663957	0.0630947	0.069697				TLBW	EVI3000	2583.81	2455.35	2712.28
			LBW	EVI2000	0.0520487	0.0493916	0.0547091				LBW	EVI2000	4702.04	4461.99	4942.38
			TLBW	EVI2000	0.0663983	0.063248	0.0695492				TLBW	EVI2000	2583.91	2461.32	2706.53
			LBW	EVI1000	0.0484154	0.0459022	0.0509334				LBW	EVI1000	4373.81	4146.76	4601.28
			TLBW	EVI1000	0.0606804	0.0576703	0.0636935				TLBW	EVI1000	2361.4	2244.26	2478.65
			LBW	EVI500	0.0435109	0.0410741	0.0459552				LBW	EVI500	3930.74	3710.6	4151.55
			TLBW	EVI500	0.0558493	0.0529294	0.0587749				TLBW	EVI500	2173.39	2059.77	2287.24

## Sheet: Supplementary Figure 1
Figure S1 Exposure-response associations between LBW/TLBW and NDVI (a) or EVI (b) within multiple buffers.
panel a								panel b
outcome	X-axis title	value of NDVI	odds ratio	lower limit of 95% CI	upper limit of 95% CI			outcome	X-axis title	value of EVI	odds ratio	lower limit of 95% CI	upper limit of 95% CI
LBW	NDVI500	0	1	0.985537	1.01468			LBW	EVI500	0	1	0.986183	1.01401
LBW	NDVI500	0.0022	0.99672	0.982468	1.01118			LBW	EVI500	0.0013	0.997504	0.98385	1.01135
LBW	NDVI500	0.0041	0.993896	0.979826	1.00817			LBW	EVI500	0.0031	0.994059	0.980628	1.00767
LBW	NDVI500	0.0049	0.992709	0.978715	1.0069			LBW	EVI500	0.004	0.99234	0.979021	1.00584
LBW	NDVI500	0.005	0.992561	0.978576	1.00675			LBW	EVI500	0.0043	0.991768	0.978486	1.00523
LBW	NDVI500	0.0057	0.991524	0.977605	1.00564			LBW	EVI500	0.0047	0.991006	0.977773	1.00442
LBW	NDVI500	0.0064	0.990488	0.976636	1.00454			LBW	EVI500	0.0049	0.990625	0.977417	1.00401
LBW	NDVI500	0.0065	0.99034	0.976497	1.00438			LBW	EVI500	0.005	0.990435	0.977239	1.00381
LBW	NDVI500	0.0073	0.989158	0.97539	1.00312			LBW	EVI500	0.0057	0.989103	0.975993	1.00239
LBW	NDVI500	0.008	0.988125	0.974423	1.00202			LBW	EVI500	0.0062	0.988153	0.975104	1.00138
LBW	NDVI500	0.0083	0.987682	0.974008	1.00155			LBW	EVI500	0.0069	0.986824	0.973861	0.999959
LBW	NDVI500	0.0088	0.986945	0.973318	1.00076			LBW	EVI500	0.0072	0.986255	0.973329	0.999353
LBW	NDVI500	0.0106	0.984296	0.970837	0.997941			LBW	EVI500	0.0076	0.985497	0.972619	0.998545
LBW	NDVI500	0.0117	0.98268	0.969324	0.996221			LBW	EVI500	0.0085	0.983794	0.971025	0.99673
LBW	NDVI500	0.0127	0.981214	0.96795	0.994659			LBW	EVI500	0.0092	0.982471	0.969787	0.99532
LBW	NDVI500	0.0129	0.980921	0.967675	0.994347			LBW	EVI500	0.0094	0.982093	0.969434	0.994917
LBW	NDVI500	0.0134	0.980189	0.96699	0.993568			LBW	EVI500	0.0104	0.980207	0.967669	0.992908
LBW	NDVI500	0.0152	0.977557	0.964524	0.990767			LBW	EVI500	0.011	0.979077	0.966611	0.991704
LBW	NDVI500	0.0183	0.973042	0.960293	0.985961			LBW	EVI500	0.0129	0.975508	0.963269	0.987902
LBW	NDVI500	0.0213	0.968693	0.956215	0.981334			LBW	EVI500	0.0133	0.974758	0.962567	0.987104
LBW	NDVI500	0.0215	0.968404	0.955944	0.981026			LBW	EVI500	0.0187	0.964692	0.953137	0.976388
LBW	NDVI500	0.0457	0.934032	0.923666	0.944514			LBW	EVI500	0.0295	0.944871	0.934544	0.955313
LBW	NDVI500	0.0461	0.933475	0.923142	0.943923			LBW	EVI500	0.0308	0.942513	0.93233	0.952807
LBW	NDVI500	0.0462	0.933335	0.923011	0.943775			LBW	EVI500	0.0309	0.942332	0.93216	0.952615
LBW	NDVI500	0.0465	0.932917	0.922618	0.943332			LBW	EVI500	0.031	0.942151	0.931989	0.952423
LBW	NDVI500	0.0469	0.93236	0.922094	0.942741			LBW	EVI500	0.0313	0.941608	0.931479	0.951846
LBW	NDVI500	0.0472	0.931942	0.921701	0.942298			LBW	EVI500	0.0317	0.940884	0.9308	0.951077
LBW	NDVI500	0.0473	0.931803	0.92157	0.94215			LBW	EVI500	0.0318	0.940703	0.93063	0.950885
LBW	NDVI500	0.0474	0.931664	0.921439	0.942003			LBW	EVI500	0.0319	0.940522	0.93046	0.950693
LBW	NDVI500	0.0476	0.931386	0.921177	0.941708			LBW	EVI500	0.032	0.940341	0.93029	0.950501
LBW	NDVI500	0.0479	0.930969	0.920785	0.941265			LBW	EVI500	0.0324	0.939619	0.929611	0.949734
LBW	NDVI500	0.048	0.93083	0.920654	0.941118			LBW	EVI500	0.0326	0.939257	0.929272	0.94935
LBW	NDVI500	0.0482	0.930552	0.920392	0.940823			LBW	EVI500	0.0327	0.939077	0.929102	0.949158
LBW	NDVI500	0.0485	0.930135	0.92	0.940381			LBW	EVI500	0.0329	0.938716	0.928763	0.948775
LBW	NDVI500	0.0487	0.929857	0.919739	0.940087			LBW	EVI500	0.033	0.938536	0.928594	0.948584
LBW	NDVI500	0.049	0.929441	0.919347	0.939645			LBW	EVI500	0.0331	0.938355	0.928424	0.948392
LBW	NDVI500	0.0494	0.928886	0.918825	0.939057			LBW	EVI500	0.0332	0.938175	0.928255	0.948201
LBW	NDVI500	0.0495	0.928747	0.918694	0.93891			LBW	EVI500	0.0337	0.937273	0.927408	0.947244
LBW	NDVI500	0.05	0.928054	0.918042	0.938175			LBW	EVI500	0.034	0.936733	0.9269	0.94667
LBW	NDVI500	0.0501	0.927915	0.917912	0.938028			LBW	EVI500	0.0341	0.936553	0.926731	0.946479
LBW	NDVI500	0.0504	0.9275	0.917521	0.937587			LBW	EVI500	0.0342	0.936373	0.926562	0.946288
LBW	NDVI500	0.0505	0.927361	0.91739	0.937441			LBW	EVI500	0.0343	0.936193	0.926393	0.946097
LBW	NDVI500	0.0506	0.927223	0.91726	0.937294			LBW	EVI500	0.0345	0.935833	0.926055	0.945715
LBW	NDVI500	0.0514	0.926116	0.916218	0.93612			LBW	EVI500	0.0346	0.935653	0.925886	0.945524
LBW	NDVI500	0.052	0.925286	0.915437	0.935241			LBW	EVI500	0.0348	0.935294	0.925548	0.945142
LBW	NDVI500	0.0533	0.923492	0.913748	0.93334			LBW	EVI500	0.0351	0.934755	0.925041	0.94457
LBW	NDVI500	0.054	0.922527	0.912839	0.932317			LBW	EVI500	0.0353	0.934395	0.924703	0.944189
LBW	NDVI500	0.0542	0.922251	0.91258	0.932025			LBW	EVI500	0.0356	0.933857	0.924197	0.943617
LBW	NDVI500	0.0543	0.922114	0.91245	0.931879			LBW	EVI500	0.0357	0.933677	0.924028	0.943426
LBW	NDVI500	0.0544	0.921976	0.912321	0.931734			LBW	EVI500	0.0358	0.933498	0.92386	0.943236
LBW	NDVI500	0.0547	0.921563	0.911932	0.931296			LBW	EVI500	0.0359	0.933318	0.923691	0.943045
LBW	NDVI500	0.0551	0.921013	0.911414	0.930713			LBW	EVI500	0.036	0.933139	0.923523	0.942855
LBW	NDVI500	0.0553	0.920738	0.911155	0.930422			LBW	EVI500	0.0361	0.932959	0.923354	0.942665
LBW	NDVI500	0.0555	0.920463	0.910896	0.93013			LBW	EVI500	0.0362	0.93278	0.923185	0.942474
LBW	NDVI500	0.0558	0.920051	0.910507	0.929694			LBW	EVI500	0.0363	0.932601	0.923017	0.942284
LBW	NDVI500	0.0559	0.919913	0.910378	0.929548			LBW	EVI500	0.0367	0.931884	0.922343	0.941524
LBW	NDVI500	0.0577	0.917444	0.908052	0.926933			LBW	EVI500	0.037	0.931347	0.921838	0.940954
LBW	NDVI500	0.0579	0.91717	0.907794	0.926643			LBW	EVI500	0.0371	0.931168	0.92167	0.940764
LBW	NDVI500	0.0582	0.916759	0.907407	0.926208			LBW	EVI500	0.0372	0.930989	0.921501	0.940574
LBW	NDVI500	0.0583	0.916622	0.907278	0.926063			LBW	EVI500	0.0374	0.930631	0.921165	0.940194
LBW	NDVI500	0.0587	0.916075	0.906762	0.925483			LBW	EVI500	0.0375	0.930452	0.920997	0.940004
LBW	NDVI500	0.0589	0.915801	0.906504	0.925193			LBW	EVI500	0.0376	0.930273	0.920829	0.939815
LBW	NDVI500	0.0592	0.915391	0.906118	0.924759			LBW	EVI500	0.0377	0.930094	0.920661	0.939625
LBW	NDVI500	0.0595	0.914981	0.905732	0.924325			LBW	EVI500	0.0378	0.929916	0.920492	0.939435
LBW	NDVI500	0.0596	0.914844	0.905603	0.92418			LBW	EVI500	0.0379	0.929737	0.920324	0.939246
LBW	NDVI500	0.0597	0.914708	0.905474	0.924036			LBW	EVI500	0.038	0.929558	0.920156	0.939056
LBW	NDVI500	0.0598	0.914571	0.905345	0.923891			LBW	EVI500	0.0381	0.929379	0.919988	0.938867
LBW	NDVI500	0.0599	0.914435	0.905217	0.923747			LBW	EVI500	0.0382	0.929201	0.91982	0.938677
LBW	NDVI500	0.06	0.914298	0.905088	0.923602			LBW	EVI500	0.0383	0.929022	0.919652	0.938488
LBW	NDVI500	0.0601	0.914162	0.904959	0.923458			LBW	EVI500	0.0385	0.928665	0.919317	0.938109
LBW	NDVI500	0.0602	0.914025	0.904831	0.923313			LBW	EVI500	0.0387	0.928308	0.918981	0.93773
LBW	NDVI500	0.0603	0.913889	0.904702	0.923169			LBW	EVI500	0.0388	0.92813	0.918813	0.937541
LBW	NDVI500	0.0604	0.913752	0.904573	0.923024			LBW	EVI500	0.0389	0.927951	0.918645	0.937352
LBW	NDVI500	0.0606	0.913479	0.904316	0.922735			LBW	EVI500	0.039	0.927773	0.918478	0.937163
LBW	NDVI500	0.0609	0.91307	0.903931	0.922302			LBW	EVI500	0.0391	0.927595	0.91831	0.936973
LBW	NDVI500	0.061	0.912934	0.903802	0.922158			LBW	EVI500	0.0393	0.927238	0.917975	0.936595
LBW	NDVI500	0.0612	0.912661	0.903545	0.921869			LBW	EVI500	0.0394	0.92706	0.917807	0.936406
LBW	NDVI500	0.0615	0.912252	0.90316	0.921437			LBW	EVI500	0.0396	0.926704	0.917472	0.936028
LBW	NDVI500	0.0616	0.912116	0.903031	0.921292			LBW	EVI500	0.0397	0.926525	0.917304	0.935839
LBW	NDVI500	0.0617	0.91198	0.902903	0.921148			LBW	EVI500	0.0398	0.926347	0.917137	0.935651
LBW	NDVI500	0.0618	0.911844	0.902775	0.921004			LBW	EVI500	0.0399	0.926169	0.916969	0.935462
LBW	NDVI500	0.0619	0.911708	0.902646	0.92086			LBW	EVI500	0.0401	0.925813	0.916634	0.935084
LBW	NDVI500	0.062	0.911572	0.902518	0.920716			LBW	EVI500	0.0402	0.925635	0.916467	0.934896
LBW	NDVI500	0.0622	0.911299	0.902261	0.920428			LBW	EVI500	0.0403	0.925457	0.9163	0.934707
LBW	NDVI500	0.0623	0.911163	0.902133	0.920284			LBW	EVI500	0.0404	0.92528	0.916132	0.934518
LBW	NDVI500	0.0625	0.910891	0.901877	0.919996			LBW	EVI500	0.0405	0.925102	0.915965	0.93433
LBW	NDVI500	0.0626	0.910755	0.901748	0.919852			LBW	EVI500	0.0406	0.924924	0.915798	0.934141
LBW	NDVI500	0.0627	0.910619	0.90162	0.919708			LBW	EVI500	0.0407	0.924746	0.91563	0.933953
LBW	NDVI500	0.0628	0.910483	0.901492	0.919564			LBW	EVI500	0.0408	0.924568	0.915463	0.933764
LBW	NDVI500	0.0629	0.910347	0.901364	0.91942			LBW	EVI500	0.0409	0.924391	0.915296	0.933576
LBW	NDVI500	0.063	0.910211	0.901236	0.919276			LBW	EVI500	0.041	0.924213	0.915129	0.933387
LBW	NDVI500	0.0631	0.910075	0.901107	0.919133			LBW	EVI500	0.0411	0.924035	0.914962	0.933199
LBW	NDVI500	0.0632	0.909939	0.900979	0.918989			LBW	EVI500	0.0412	0.923858	0.914795	0.933011
LBW	NDVI500	0.0633	0.909804	0.900851	0.918845			LBW	EVI500	0.0413	0.92368	0.914628	0.932822
LBW	NDVI500	0.0635	0.909532	0.900595	0.918558			LBW	EVI500	0.0414	0.923503	0.914461	0.932634
LBW	NDVI500	0.0636	0.909396	0.900467	0.918414			LBW	EVI500	0.0415	0.923325	0.914294	0.932446
LBW	NDVI500	0.0637	0.90926	0.900339	0.91827			LBW	EVI500	0.0416	0.923148	0.914127	0.932258
LBW	NDVI500	0.0638	0.909125	0.900211	0.918127			LBW	EVI500	0.0417	0.92297	0.91396	0.93207
LBW	NDVI500	0.0639	0.908989	0.900083	0.917983			LBW	EVI500	0.0418	0.922793	0.913793	0.931882
LBW	NDVI500	0.0641	0.908717	0.899827	0.917696			LBW	EVI500	0.0419	0.922615	0.913626	0.931694
LBW	NDVI500	0.0642	0.908582	0.899699	0.917552			LBW	EVI500	0.042	0.922438	0.913459	0.931506
LBW	NDVI500	0.0643	0.908446	0.899571	0.917409			LBW	EVI500	0.0421	0.922261	0.913292	0.931318
LBW	NDVI500	0.0644	0.90831	0.899443	0.917265			LBW	EVI500	0.0422	0.922084	0.913125	0.93113
LBW	NDVI500	0.0645	0.908175	0.899315	0.917122			LBW	EVI500	0.0423	0.921906	0.912958	0.930942
LBW	NDVI500	0.0646	0.908039	0.899187	0.916978			LBW	EVI500	0.0424	0.921729	0.912792	0.930754
LBW	NDVI500	0.0647	0.907904	0.899059	0.916835			LBW	EVI500	0.0425	0.921552	0.912625	0.930566
LBW	NDVI500	0.0648	0.907768	0.898931	0.916691			LBW	EVI500	0.0426	0.921375	0.912458	0.930379
LBW	NDVI500	0.0649	0.907632	0.898804	0.916548			LBW	EVI500	0.0427	0.921198	0.912292	0.930191
LBW	NDVI500	0.065	0.907497	0.898676	0.916405			LBW	EVI500	0.0428	0.921021	0.912125	0.930003
LBW	NDVI500	0.0651	0.907361	0.898548	0.916261			LBW	EVI500	0.0429	0.920844	0.911958	0.929816
LBW	NDVI500	0.0652	0.907226	0.89842	0.916118			LBW	EVI500	0.043	0.920667	0.911792	0.929628
LBW	NDVI500	0.0653	0.90709	0.898292	0.915975			LBW	EVI500	0.0431	0.92049	0.911625	0.929441
LBW	NDVI500	0.0654	0.906955	0.898165	0.915831			LBW	EVI500	0.0432	0.920313	0.911459	0.929253
LBW	NDVI500	0.0655	0.90682	0.898037	0.915688			LBW	EVI500	0.0433	0.920136	0.911292	0.929066
LBW	NDVI500	0.0656	0.906684	0.897909	0.915545			LBW	EVI500	0.0434	0.919959	0.911126	0.928878
LBW	NDVI500	0.0657	0.906549	0.897782	0.915402			LBW	EVI500	0.0435	0.919782	0.910959	0.928691
LBW	NDVI500	0.0658	0.906413	0.897654	0.915258			LBW	EVI500	0.0437	0.919429	0.910626	0.928316
LBW	NDVI500	0.0659	0.906278	0.897526	0.915115			LBW	EVI500	0.0439	0.919075	0.910294	0.927942
LBW	NDVI500	0.066	0.906143	0.897399	0.914972			LBW	EVI500	0.044	0.918899	0.910127	0.927754
LBW	NDVI500	0.0661	0.906007	0.897271	0.914829			LBW	EVI500	0.0441	0.918722	0.909961	0.927567
LBW	NDVI500	0.0663	0.905737	0.897016	0.914543			LBW	EVI500	0.0442	0.918545	0.909795	0.92738
LBW	NDVI500	0.0664	0.905602	0.896888	0.9144			LBW	EVI500	0.0443	0.918369	0.909629	0.927193
LBW	NDVI500	0.0666	0.905331	0.896633	0.914114			LBW	EVI500	0.0444	0.918192	0.909462	0.927006
LBW	NDVI500	0.0667	0.905196	0.896505	0.913971			LBW	EVI500	0.0445	0.918016	0.909296	0.926819
LBW	NDVI500	0.0669	0.904926	0.89625	0.913685			LBW	EVI500	0.0446	0.917839	0.90913	0.926632
LBW	NDVI500	0.067	0.904791	0.896123	0.913542			LBW	EVI500	0.0447	0.917663	0.908964	0.926445
LBW	NDVI500	0.0671	0.904655	0.895995	0.913399			LBW	EVI500	0.0448	0.917487	0.908798	0.926258
LBW	NDVI500	0.0672	0.90452	0.895868	0.913256			LBW	EVI500	0.0449	0.91731	0.908632	0.926071
LBW	NDVI500	0.0673	0.904385	0.895741	0.913114			LBW	EVI500	0.045	0.917134	0.908466	0.925885
LBW	NDVI500	0.0674	0.90425	0.895613	0.912971			LBW	EVI500	0.0451	0.916958	0.9083	0.925698
LBW	NDVI500	0.0675	0.904115	0.895486	0.912828			LBW	EVI500	0.0452	0.916781	0.908134	0.925511
LBW	NDVI500	0.0676	0.90398	0.895358	0.912685			LBW	EVI500	0.0453	0.916605	0.907968	0.925325
LBW	NDVI500	0.0677	0.903845	0.895231	0.912542			LBW	EVI500	0.0454	0.916429	0.907802	0.925138
LBW	NDVI500	0.0678	0.90371	0.895104	0.9124			LBW	EVI500	0.0455	0.916253	0.907636	0.924951
LBW	NDVI500	0.0679	0.903575	0.894976	0.912257			LBW	EVI500	0.0456	0.916077	0.90747	0.924765
LBW	NDVI500	0.068	0.90344	0.894849	0.912114			LBW	EVI500	0.0457	0.915901	0.907305	0.924578
LBW	NDVI500	0.0682	0.903171	0.894594	0.911829			LBW	EVI500	0.0458	0.915725	0.907139	0.924392
LBW	NDVI500	0.0683	0.903036	0.894467	0.911687			LBW	EVI500	0.0459	0.915549	0.906973	0.924205
LBW	NDVI500	0.0684	0.902901	0.89434	0.911544			LBW	EVI500	0.0461	0.915197	0.906642	0.923833
LBW	NDVI500	0.0685	0.902766	0.894213	0.911401			LBW	EVI500	0.0462	0.915021	0.906476	0.923646
LBW	NDVI500	0.0686	0.902631	0.894085	0.911259			LBW	EVI500	0.0464	0.914669	0.906145	0.923274
LBW	NDVI500	0.0687	0.902497	0.893958	0.911116			LBW	EVI500	0.0465	0.914493	0.905979	0.923088
LBW	NDVI500	0.0688	0.902362	0.893831	0.910974			LBW	EVI500	0.0466	0.914318	0.905814	0.922901
LBW	NDVI500	0.0689	0.902227	0.893704	0.910831			LBW	EVI500	0.0467	0.914142	0.905648	0.922715
LBW	NDVI500	0.069	0.902092	0.893577	0.910689			LBW	EVI500	0.0469	0.91379	0.905317	0.922343
LBW	NDVI500	0.0691	0.901958	0.89345	0.910547			LBW	EVI500	0.047	0.913615	0.905152	0.922157
LBW	NDVI500	0.0692	0.901823	0.893323	0.910404			LBW	EVI500	0.0471	0.913439	0.904986	0.921971
LBW	NDVI500	0.0693	0.901688	0.893195	0.910262			LBW	EVI500	0.0472	0.913264	0.904821	0.921785
LBW	NDVI500	0.0694	0.901554	0.893068	0.91012			LBW	EVI500	0.0473	0.913088	0.904655	0.921599
LBW	NDVI500	0.0695	0.901419	0.892941	0.909977			LBW	EVI500	0.0475	0.912737	0.904325	0.921228
LBW	NDVI500	0.0696	0.901284	0.892814	0.909835			LBW	EVI500	0.0476	0.912562	0.90416	0.921042
LBW	NDVI500	0.0697	0.90115	0.892687	0.909693			LBW	EVI500	0.0477	0.912386	0.903994	0.920856
LBW	NDVI500	0.0698	0.901015	0.89256	0.90955			LBW	EVI500	0.0478	0.912211	0.903829	0.92067
LBW	NDVI500	0.0699	0.900881	0.892433	0.909408			LBW	EVI500	0.0479	0.912036	0.903664	0.920485
LBW	NDVI500	0.07	0.900746	0.892306	0.909266			LBW	EVI500	0.048	0.91186	0.903499	0.920299
LBW	NDVI500	0.0701	0.900612	0.892179	0.909124			LBW	EVI500	0.0481	0.911685	0.903334	0.920114
LBW	NDVI500	0.0702	0.900477	0.892052	0.908982			LBW	EVI500	0.0482	0.91151	0.903168	0.919928
LBW	NDVI500	0.0703	0.900343	0.891925	0.90884			LBW	EVI500	0.0483	0.911335	0.903003	0.919743
LBW	NDVI500	0.0704	0.900208	0.891799	0.908698			LBW	EVI500	0.0484	0.911159	0.902838	0.919557
LBW	NDVI500	0.0705	0.900074	0.891672	0.908555			LBW	EVI500	0.0485	0.910984	0.902673	0.919372
LBW	NDVI500	0.0706	0.89994	0.891545	0.908413			LBW	EVI500	0.0486	0.910809	0.902508	0.919186
LBW	NDVI500	0.0707	0.899805	0.891418	0.908271			LBW	EVI500	0.0488	0.910459	0.902178	0.918816
LBW	NDVI500	0.0708	0.899671	0.891291	0.908129			LBW	EVI500	0.0489	0.910284	0.902013	0.918631
LBW	NDVI500	0.0709	0.899536	0.891164	0.907987			LBW	EVI500	0.049	0.910109	0.901849	0.918445
LBW	NDVI500	0.071	0.899402	0.891037	0.907845			LBW	EVI500	0.0491	0.909934	0.901684	0.91826
LBW	NDVI500	0.0711	0.899268	0.890911	0.907703			LBW	EVI500	0.0492	0.909759	0.901519	0.918075
LBW	NDVI500	0.0712	0.899134	0.890784	0.907562			LBW	EVI500	0.0493	0.909584	0.901354	0.91789
LBW	NDVI500	0.0713	0.898999	0.890657	0.90742			LBW	EVI500	0.0494	0.90941	0.901189	0.917705
LBW	NDVI500	0.0714	0.898865	0.89053	0.907278			LBW	EVI500	0.0495	0.909235	0.901025	0.91752
LBW	NDVI500	0.0715	0.898731	0.890404	0.907136			LBW	EVI500	0.0496	0.90906	0.90086	0.917335
LBW	NDVI500	0.0716	0.898597	0.890277	0.906994			LBW	EVI500	0.0497	0.908885	0.900695	0.91715
LBW	NDVI500	0.0717	0.898462	0.89015	0.906852			LBW	EVI500	0.0498	0.908711	0.900531	0.916965
LBW	NDVI500	0.0718	0.898328	0.890024	0.906711			LBW	EVI500	0.0499	0.908536	0.900366	0.91678
LBW	NDVI500	0.0719	0.898194	0.889897	0.906569			LBW	EVI500	0.05	0.908361	0.900201	0.916595
LBW	NDVI500	0.072	0.89806	0.88977	0.906427			LBW	EVI500	0.0501	0.908187	0.900037	0.916411
LBW	NDVI500	0.0721	0.897926	0.889644	0.906285			LBW	EVI500	0.0502	0.908012	0.899872	0.916226
LBW	NDVI500	0.0722	0.897792	0.889517	0.906144			LBW	EVI500	0.0503	0.907838	0.899708	0.916041
LBW	NDVI500	0.0723	0.897658	0.88939	0.906002			LBW	EVI500	0.0504	0.907663	0.899543	0.915856
LBW	NDVI500	0.0724	0.897524	0.889264	0.90586			LBW	EVI500	0.0505	0.907489	0.899379	0.915672
LBW	NDVI500	0.0725	0.89739	0.889137	0.905719			LBW	EVI500	0.0507	0.90714	0.89905	0.915303
LBW	NDVI500	0.0726	0.897256	0.889011	0.905577			LBW	EVI500	0.0508	0.906966	0.898885	0.915118
LBW	NDVI500	0.0727	0.897122	0.888884	0.905436			LBW	EVI500	0.0509	0.906791	0.898721	0.914934
LBW	NDVI500	0.0728	0.896988	0.888758	0.905294			LBW	EVI500	0.051	0.906617	0.898557	0.914749
LBW	NDVI500	0.0729	0.896854	0.888631	0.905153			LBW	EVI500	0.0511	0.906443	0.898393	0.914565
LBW	NDVI500	0.073	0.89672	0.888505	0.905011			LBW	EVI500	0.0512	0.906268	0.898228	0.914381
LBW	NDVI500	0.0731	0.896586	0.888378	0.90487			LBW	EVI500	0.0513	0.906094	0.898064	0.914196
LBW	NDVI500	0.0732	0.896452	0.888252	0.904728			LBW	EVI500	0.0514	0.90592	0.8979	0.914012
LBW	NDVI500	0.0733	0.896318	0.888125	0.904587			LBW	EVI500	0.0515	0.905746	0.897736	0.913828
LBW	NDVI500	0.0734	0.896185	0.887999	0.904445			LBW	EVI500	0.0516	0.905572	0.897571	0.913644
LBW	NDVI500	0.0735	0.896051	0.887873	0.904304			LBW	EVI500	0.0517	0.905398	0.897407	0.913459
LBW	NDVI500	0.0736	0.895917	0.887746	0.904163			LBW	EVI500	0.0518	0.905224	0.897243	0.913275
LBW	NDVI500	0.0737	0.895783	0.88762	0.904021			LBW	EVI500	0.0519	0.90505	0.897079	0.913091
LBW	NDVI500	0.0738	0.895649	0.887494	0.90388			LBW	EVI500	0.052	0.904876	0.896915	0.912907
LBW	NDVI500	0.0739	0.895516	0.887367	0.903739			LBW	EVI500	0.0521	0.904702	0.896751	0.912723
LBW	NDVI500	0.074	0.895382	0.887241	0.903598			LBW	EVI500	0.0522	0.904528	0.896587	0.912539
LBW	NDVI500	0.0741	0.895248	0.887115	0.903456			LBW	EVI500	0.0523	0.904354	0.896423	0.912355
LBW	NDVI500	0.0742	0.895115	0.886988	0.903315			LBW	EVI500	0.0524	0.90418	0.896259	0.912172
LBW	NDVI500	0.0743	0.894981	0.886862	0.903174			LBW	EVI500	0.0525	0.904007	0.896095	0.911988
LBW	NDVI500	0.0744	0.894847	0.886736	0.903033			LBW	EVI500	0.0526	0.903833	0.895931	0.911804
LBW	NDVI500	0.0745	0.894714	0.88661	0.902892			LBW	EVI500	0.0527	0.903659	0.895768	0.91162
LBW	NDVI500	0.0746	0.89458	0.886483	0.902751			LBW	EVI500	0.0528	0.903485	0.895604	0.911436
LBW	NDVI500	0.0747	0.894446	0.886357	0.90261			LBW	EVI500	0.0529	0.903312	0.89544	0.911253
LBW	NDVI500	0.0748	0.894313	0.886231	0.902468			LBW	EVI500	0.053	0.903138	0.895276	0.911069
LBW	NDVI500	0.0749	0.894179	0.886105	0.902327			LBW	EVI500	0.0531	0.902965	0.895112	0.910886
LBW	NDVI500	0.0751	0.893912	0.885853	0.902045			LBW	EVI500	0.0532	0.902791	0.894949	0.910702
LBW	NDVI500	0.0752	0.893779	0.885726	0.901904			LBW	EVI500	0.0533	0.902617	0.894785	0.910518
LBW	NDVI500	0.0753	0.893645	0.8856	0.901763			LBW	EVI500	0.0534	0.902444	0.894621	0.910335
LBW	NDVI500	0.0754	0.893512	0.885474	0.901623			LBW	EVI500	0.0535	0.90227	0.894458	0.910152
LBW	NDVI500	0.0755	0.893379	0.885348	0.901482			LBW	EVI500	0.0536	0.902097	0.894294	0.909968
LBW	NDVI500	0.0756	0.893245	0.885222	0.901341			LBW	EVI500	0.0537	0.901924	0.89413	0.909785
LBW	NDVI500	0.0757	0.893112	0.885096	0.9012			LBW	EVI500	0.0538	0.90175	0.893967	0.909601
LBW	NDVI500	0.0758	0.892978	0.88497	0.901059			LBW	EVI500	0.0539	0.901577	0.893803	0.909418
LBW	NDVI500	0.0759	0.892845	0.884844	0.900918			LBW	EVI500	0.054	0.901404	0.89364	0.909235
LBW	NDVI500	0.076	0.892712	0.884718	0.900778			LBW	EVI500	0.0541	0.90123	0.893476	0.909052
LBW	NDVI500	0.0761	0.892578	0.884592	0.900637			LBW	EVI500	0.0542	0.901057	0.893313	0.908869
LBW	NDVI500	0.0762	0.892445	0.884466	0.900496			LBW	EVI500	0.0543	0.900884	0.89315	0.908685
LBW	NDVI500	0.0763	0.892312	0.88434	0.900355			LBW	EVI500	0.0544	0.900711	0.892986	0.908502
LBW	NDVI500	0.0764	0.892179	0.884214	0.900215			LBW	EVI500	0.0545	0.900538	0.892823	0.908319
LBW	NDVI500	0.0765	0.892045	0.884089	0.900074			LBW	EVI500	0.0546	0.900365	0.89266	0.908136
LBW	NDVI500	0.0766	0.891912	0.883963	0.899933			LBW	EVI500	0.0547	0.900192	0.892496	0.907953
LBW	NDVI500	0.0767	0.891779	0.883837	0.899793			LBW	EVI500	0.0548	0.900019	0.892333	0.90777
LBW	NDVI500	0.0768	0.891646	0.883711	0.899652			LBW	EVI500	0.0549	0.899846	0.89217	0.907588
LBW	NDVI500	0.0769	0.891513	0.883585	0.899512			LBW	EVI500	0.055	0.899673	0.892006	0.907405
LBW	NDVI500	0.077	0.89138	0.883459	0.899371			LBW	EVI500	0.0551	0.8995	0.891843	0.907222
LBW	NDVI500	0.0771	0.891247	0.883334	0.89923			LBW	EVI500	0.0552	0.899327	0.89168	0.907039
LBW	NDVI500	0.0772	0.891113	0.883208	0.89909			LBW	EVI500	0.0553	0.899154	0.891517	0.906856
LBW	NDVI500	0.0773	0.89098	0.883082	0.898949			LBW	EVI500	0.0554	0.898981	0.891354	0.906674
LBW	NDVI500	0.0774	0.890847	0.882956	0.898809			LBW	EVI500	0.0555	0.898808	0.891191	0.906491
LBW	NDVI500	0.0775	0.890714	0.88283	0.898669			LBW	EVI500	0.0556	0.898636	0.891028	0.906308
LBW	NDVI500	0.0776	0.890581	0.882705	0.898528			LBW	EVI500	0.0557	0.898463	0.890865	0.906126
LBW	NDVI500	0.0777	0.890448	0.882579	0.898388			LBW	EVI500	0.0558	0.89829	0.890702	0.905943
LBW	NDVI500	0.0778	0.890315	0.882453	0.898247			LBW	EVI500	0.0559	0.898118	0.890539	0.905761
LBW	NDVI500	0.0779	0.890182	0.882328	0.898107			LBW	EVI500	0.056	0.897945	0.890376	0.905578
LBW	NDVI500	0.078	0.89005	0.882202	0.897967			LBW	EVI500	0.0561	0.897772	0.890213	0.905396
LBW	NDVI500	0.0781	0.889917	0.882076	0.897826			LBW	EVI500	0.0562	0.8976	0.89005	0.905214
LBW	NDVI500	0.0782	0.889784	0.881951	0.897686			LBW	EVI500	0.0563	0.897427	0.889887	0.905031
LBW	NDVI500	0.0783	0.889651	0.881825	0.897546			LBW	EVI500	0.0564	0.897255	0.889724	0.904849
LBW	NDVI500	0.0784	0.889518	0.8817	0.897406			LBW	EVI500	0.0565	0.897082	0.889561	0.904667
LBW	NDVI500	0.0785	0.889385	0.881574	0.897266			LBW	EVI500	0.0566	0.89691	0.889399	0.904484
LBW	NDVI500	0.0786	0.889252	0.881449	0.897125			LBW	EVI500	0.0567	0.896737	0.889236	0.904302
LBW	NDVI500	0.0787	0.88912	0.881323	0.896985			LBW	EVI500	0.0568	0.896565	0.889073	0.90412
LBW	NDVI500	0.0788	0.888987	0.881197	0.896845			LBW	EVI500	0.0569	0.896393	0.88891	0.903938
LBW	NDVI500	0.0789	0.888854	0.881072	0.896705			LBW	EVI500	0.057	0.89622	0.888748	0.903756
LBW	NDVI500	0.079	0.888721	0.880946	0.896565			LBW	EVI500	0.0571	0.896048	0.888585	0.903574
LBW	NDVI500	0.0791	0.888589	0.880821	0.896425			LBW	EVI500	0.0572	0.895876	0.888422	0.903392
LBW	NDVI500	0.0792	0.888456	0.880696	0.896285			LBW	EVI500	0.0573	0.895704	0.88826	0.90321
LBW	NDVI500	0.0793	0.888323	0.88057	0.896145			LBW	EVI500	0.0574	0.895532	0.888097	0.903028
LBW	NDVI500	0.0794	0.888191	0.880445	0.896005			LBW	EVI500	0.0575	0.895359	0.887935	0.902846
LBW	NDVI500	0.0795	0.888058	0.880319	0.895865			LBW	EVI500	0.0576	0.895187	0.887772	0.902664
LBW	NDVI500	0.0796	0.887925	0.880194	0.895725			LBW	EVI500	0.0577	0.895015	0.88761	0.902483
LBW	NDVI500	0.0797	0.887793	0.880069	0.895585			LBW	EVI500	0.0578	0.894843	0.887447	0.902301
LBW	NDVI500	0.0798	0.88766	0.879943	0.895445			LBW	EVI500	0.0579	0.894671	0.887285	0.902119
LBW	NDVI500	0.0799	0.887528	0.879818	0.895305			LBW	EVI500	0.058	0.894499	0.887122	0.901938
LBW	NDVI500	0.08	0.887395	0.879693	0.895165			LBW	EVI500	0.0581	0.894327	0.88696	0.901756
LBW	NDVI500	0.0801	0.887263	0.879567	0.895026			LBW	EVI500	0.0583	0.893984	0.886635	0.901393
LBW	NDVI500	0.0802	0.88713	0.879442	0.894886			LBW	EVI500	0.0584	0.893812	0.886473	0.901211
LBW	NDVI500	0.0803	0.886998	0.879317	0.894746			LBW	EVI500	0.0585	0.89364	0.886311	0.90103
LBW	NDVI500	0.0804	0.886865	0.879191	0.894606			LBW	EVI500	0.0586	0.893468	0.886149	0.900848
LBW	NDVI500	0.0805	0.886733	0.879066	0.894467			LBW	EVI500	0.0587	0.893297	0.885986	0.900667
LBW	NDVI500	0.0806	0.886601	0.878941	0.894327			LBW	EVI500	0.0588	0.893125	0.885824	0.900486
LBW	NDVI500	0.0807	0.886468	0.878816	0.894187			LBW	EVI500	0.0589	0.892953	0.885662	0.900304
LBW	NDVI500	0.0808	0.886336	0.878691	0.894048			LBW	EVI500	0.059	0.892782	0.8855	0.900123
LBW	NDVI500	0.0809	0.886203	0.878565	0.893908			LBW	EVI500	0.0591	0.89261	0.885338	0.899942
LBW	NDVI500	0.081	0.886071	0.87844	0.893768			LBW	EVI500	0.0592	0.892438	0.885176	0.899761
LBW	NDVI500	0.0811	0.885939	0.878315	0.893629			LBW	EVI500	0.0593	0.892267	0.885014	0.899579
LBW	NDVI500	0.0812	0.885806	0.87819	0.893489			LBW	EVI500	0.0594	0.892095	0.884852	0.899398
LBW	NDVI500	0.0813	0.885674	0.878065	0.89335			LBW	EVI500	0.0595	0.891924	0.88469	0.899217
LBW	NDVI500	0.0814	0.885542	0.87794	0.89321			LBW	EVI500	0.0596	0.891752	0.884528	0.899036
LBW	NDVI500	0.0815	0.88541	0.877815	0.893071			LBW	EVI500	0.0597	0.891581	0.884366	0.898855
LBW	NDVI500	0.0816	0.885278	0.87769	0.892931			LBW	EVI500	0.0598	0.89141	0.884204	0.898674
LBW	NDVI500	0.0817	0.885145	0.877565	0.892792			LBW	EVI500	0.0599	0.891238	0.884042	0.898493
LBW	NDVI500	0.0818	0.885013	0.877439	0.892652			LBW	EVI500	0.06	0.891067	0.88388	0.898312
LBW	NDVI500	0.0819	0.884881	0.877314	0.892513			LBW	EVI500	0.0601	0.890896	0.883718	0.898132
LBW	NDVI500	0.082	0.884749	0.877189	0.892373			LBW	EVI500	0.0602	0.890725	0.883556	0.897951
LBW	NDVI500	0.0821	0.884617	0.877064	0.892234			LBW	EVI500	0.0603	0.890553	0.883395	0.89777
LBW	NDVI500	0.0822	0.884485	0.87694	0.892095			LBW	EVI500	0.0604	0.890382	0.883233	0.897589
LBW	NDVI500	0.0823	0.884353	0.876815	0.891955			LBW	EVI500	0.0605	0.890211	0.883071	0.897409
LBW	NDVI500	0.0824	0.884221	0.87669	0.891816			LBW	EVI500	0.0606	0.89004	0.882909	0.897228
LBW	NDVI500	0.0825	0.884089	0.876565	0.891677			LBW	EVI500	0.0607	0.889869	0.882748	0.897047
LBW	NDVI500	0.0826	0.883957	0.87644	0.891538			LBW	EVI500	0.0608	0.889698	0.882586	0.896867
LBW	NDVI500	0.0827	0.883825	0.876315	0.891399			LBW	EVI500	0.0609	0.889527	0.882424	0.896686
LBW	NDVI500	0.0828	0.883693	0.87619	0.891259			LBW	EVI500	0.061	0.889356	0.882263	0.896506
LBW	NDVI500	0.0829	0.883561	0.876065	0.89112			LBW	EVI500	0.0611	0.889185	0.882101	0.896325
LBW	NDVI500	0.083	0.883429	0.87594	0.890981			LBW	EVI500	0.0612	0.889014	0.88194	0.896145
LBW	NDVI500	0.0831	0.883297	0.875816	0.890842			LBW	EVI500	0.0613	0.888843	0.881778	0.895965
LBW	NDVI500	0.0832	0.883165	0.875691	0.890703			LBW	EVI500	0.0614	0.888672	0.881617	0.895784
LBW	NDVI500	0.0833	0.883033	0.875566	0.890564			LBW	EVI500	0.0615	0.888501	0.881455	0.895604
LBW	NDVI500	0.0834	0.882901	0.875441	0.890425			LBW	EVI500	0.0616	0.888331	0.881294	0.895424
LBW	NDVI500	0.0835	0.882769	0.875316	0.890286			LBW	EVI500	0.0617	0.88816	0.881132	0.895244
LBW	NDVI500	0.0836	0.882637	0.875192	0.890147			LBW	EVI500	0.0618	0.887989	0.880971	0.895063
LBW	NDVI500	0.0837	0.882506	0.875067	0.890008			LBW	EVI500	0.0619	0.887819	0.88081	0.894883
LBW	NDVI500	0.0838	0.882374	0.874942	0.889869			LBW	EVI500	0.062	0.887648	0.880648	0.894703
LBW	NDVI500	0.0839	0.882242	0.874818	0.88973			LBW	EVI500	0.0621	0.887477	0.880487	0.894523
LBW	NDVI500	0.084	0.88211	0.874693	0.889591			LBW	EVI500	0.0622	0.887307	0.880326	0.894343
LBW	NDVI500	0.0841	0.881979	0.874568	0.889452			LBW	EVI500	0.0623	0.887136	0.880164	0.894163
LBW	NDVI500	0.0842	0.881847	0.874444	0.889313			LBW	EVI500	0.0624	0.886966	0.880003	0.893983
LBW	NDVI500	0.0843	0.881715	0.874319	0.889174			LBW	EVI500	0.0625	0.886795	0.879842	0.893803
LBW	NDVI500	0.0844	0.881584	0.874194	0.889036			LBW	EVI500	0.0626	0.886625	0.879681	0.893623
LBW	NDVI500	0.0845	0.881452	0.87407	0.888897			LBW	EVI500	0.0627	0.886454	0.87952	0.893444
LBW	NDVI500	0.0846	0.88132	0.873945	0.888758			LBW	EVI500	0.0628	0.886284	0.879358	0.893264
LBW	NDVI500	0.0847	0.881189	0.873821	0.888619			LBW	EVI500	0.0629	0.886114	0.879197	0.893084
LBW	NDVI500	0.0848	0.881057	0.873696	0.88848			LBW	EVI500	0.063	0.885943	0.879036	0.892904
LBW	NDVI500	0.0849	0.880926	0.873572	0.888342			LBW	EVI500	0.0631	0.885773	0.878875	0.892725
LBW	NDVI500	0.085	0.880794	0.873447	0.888203			LBW	EVI500	0.0632	0.885603	0.878714	0.892545
LBW	NDVI500	0.0851	0.880663	0.873322	0.888064			LBW	EVI500	0.0633	0.885432	0.878553	0.892366
LBW	NDVI500	0.0852	0.880531	0.873198	0.887926			LBW	EVI500	0.0634	0.885262	0.878392	0.892186
LBW	NDVI500	0.0853	0.8804	0.873074	0.887787			LBW	EVI500	0.0635	0.885092	0.878231	0.892007
LBW	NDVI500	0.0854	0.880268	0.872949	0.887649			LBW	EVI500	0.0636	0.884922	0.87807	0.891827
LBW	NDVI500	0.0855	0.880137	0.872825	0.88751			LBW	EVI500	0.0637	0.884752	0.87791	0.891648
LBW	NDVI500	0.0856	0.880005	0.8727	0.887372			LBW	EVI500	0.0638	0.884582	0.877749	0.891468
LBW	NDVI500	0.0857	0.879874	0.872576	0.887233			LBW	EVI500	0.0639	0.884412	0.877588	0.891289
LBW	NDVI500	0.0858	0.879743	0.872451	0.887095			LBW	EVI500	0.064	0.884242	0.877427	0.89111
LBW	NDVI500	0.0859	0.879611	0.872327	0.886956			LBW	EVI500	0.0641	0.884072	0.877266	0.89093
LBW	NDVI500	0.086	0.87948	0.872203	0.886818			LBW	EVI500	0.0642	0.883902	0.877105	0.890751
LBW	NDVI500	0.0861	0.879349	0.872078	0.886679			LBW	EVI500	0.0643	0.883732	0.876945	0.890572
LBW	NDVI500	0.0862	0.879217	0.871954	0.886541			LBW	EVI500	0.0644	0.883562	0.876784	0.890393
LBW	NDVI500	0.0863	0.879086	0.87183	0.886403			LBW	EVI500	0.0645	0.883392	0.876623	0.890214
LBW	NDVI500	0.0864	0.878955	0.871705	0.886264			LBW	EVI500	0.0646	0.883223	0.876463	0.890035
LBW	NDVI500	0.0865	0.878823	0.871581	0.886126			LBW	EVI500	0.0647	0.883053	0.876302	0.889856
LBW	NDVI500	0.0866	0.878692	0.871457	0.885988			LBW	EVI500	0.0648	0.882883	0.876141	0.889677
LBW	NDVI500	0.0867	0.878561	0.871333	0.885849			LBW	EVI500	0.0649	0.882713	0.875981	0.889498
LBW	NDVI500	0.0868	0.87843	0.871208	0.885711			LBW	EVI500	0.065	0.882544	0.87582	0.889319
LBW	NDVI500	0.0869	0.878299	0.871084	0.885573			LBW	EVI500	0.0651	0.882374	0.87566	0.88914
LBW	NDVI500	0.087	0.878167	0.87096	0.885435			LBW	EVI500	0.0652	0.882205	0.875499	0.888961
LBW	NDVI500	0.0871	0.878036	0.870836	0.885296			LBW	EVI500	0.0653	0.882035	0.875339	0.888782
LBW	NDVI500	0.0872	0.877905	0.870712	0.885158			LBW	EVI500	0.0654	0.881865	0.875178	0.888604
LBW	NDVI500	0.0873	0.877774	0.870587	0.88502			LBW	EVI500	0.0655	0.881696	0.875018	0.888425
LBW	NDVI500	0.0874	0.877643	0.870463	0.884882			LBW	EVI500	0.0656	0.881526	0.874858	0.888246
LBW	NDVI500	0.0875	0.877512	0.870339	0.884744			LBW	EVI500	0.0657	0.881357	0.874697	0.888068
LBW	NDVI500	0.0876	0.877381	0.870215	0.884606			LBW	EVI500	0.0658	0.881188	0.874537	0.887889
LBW	NDVI500	0.0877	0.87725	0.870091	0.884468			LBW	EVI500	0.0659	0.881018	0.874377	0.88771
LBW	NDVI500	0.0878	0.877119	0.869967	0.88433			LBW	EVI500	0.066	0.880849	0.874216	0.887532
LBW	NDVI500	0.0879	0.876988	0.869843	0.884192			LBW	EVI500	0.0661	0.88068	0.874056	0.887353
LBW	NDVI500	0.088	0.876857	0.869719	0.884054			LBW	EVI500	0.0662	0.88051	0.873896	0.887175
LBW	NDVI500	0.0881	0.876726	0.869595	0.883916			LBW	EVI500	0.0663	0.880341	0.873736	0.886997
LBW	NDVI500	0.0882	0.876595	0.869471	0.883778			LBW	EVI500	0.0664	0.880172	0.873575	0.886818
LBW	NDVI500	0.0883	0.876464	0.869347	0.88364			LBW	EVI500	0.0665	0.880003	0.873415	0.88664
LBW	NDVI500	0.0884	0.876333	0.869223	0.883502			LBW	EVI500	0.0666	0.879834	0.873255	0.886462
LBW	NDVI500	0.0885	0.876203	0.869099	0.883364			LBW	EVI500	0.0667	0.879664	0.873095	0.886283
LBW	NDVI500	0.0886	0.876072	0.868975	0.883227			LBW	EVI500	0.0668	0.879495	0.872935	0.886105
LBW	NDVI500	0.0887	0.875941	0.868851	0.883089			LBW	EVI500	0.0669	0.879326	0.872775	0.885927
LBW	NDVI500	0.0888	0.87581	0.868727	0.882951			LBW	EVI500	0.067	0.879157	0.872615	0.885749
LBW	NDVI500	0.0889	0.875679	0.868603	0.882813			LBW	EVI500	0.0671	0.878988	0.872455	0.885571
LBW	NDVI500	0.089	0.875549	0.868479	0.882675			LBW	EVI500	0.0672	0.878819	0.872295	0.885393
LBW	NDVI500	0.0891	0.875418	0.868355	0.882538			LBW	EVI500	0.0673	0.878651	0.872135	0.885215
LBW	NDVI500	0.0892	0.875287	0.868232	0.8824			LBW	EVI500	0.0674	0.878482	0.871975	0.885037
LBW	NDVI500	0.0893	0.875156	0.868108	0.882262			LBW	EVI500	0.0675	0.878313	0.871815	0.884859
LBW	NDVI500	0.0894	0.875026	0.867984	0.882125			LBW	EVI500	0.0676	0.878144	0.871655	0.884681
LBW	NDVI500	0.0895	0.874895	0.86786	0.881987			LBW	EVI500	0.0677	0.877975	0.871495	0.884503
LBW	NDVI500	0.0896	0.874765	0.867736	0.88185			LBW	EVI500	0.0678	0.877807	0.871336	0.884326
LBW	NDVI500	0.0897	0.874634	0.867613	0.881712			LBW	EVI500	0.0679	0.877638	0.871176	0.884148
LBW	NDVI500	0.0898	0.874503	0.867489	0.881574			LBW	EVI500	0.068	0.877469	0.871016	0.88397
LBW	NDVI500	0.0899	0.874373	0.867365	0.881437			LBW	EVI500	0.0681	0.877301	0.870856	0.883792
LBW	NDVI500	0.09	0.874242	0.867241	0.881299			LBW	EVI500	0.0682	0.877132	0.870697	0.883615
LBW	NDVI500	0.0901	0.874112	0.867118	0.881162			LBW	EVI500	0.0683	0.876963	0.870537	0.883437
LBW	NDVI500	0.0902	0.873981	0.866994	0.881024			LBW	EVI500	0.0684	0.876795	0.870377	0.88326
LBW	NDVI500	0.0903	0.873851	0.86687	0.880887			LBW	EVI500	0.0685	0.876626	0.870218	0.883082
LBW	NDVI500	0.0904	0.87372	0.866747	0.88075			LBW	EVI500	0.0686	0.876458	0.870058	0.882905
LBW	NDVI500	0.0905	0.87359	0.866623	0.880612			LBW	EVI500	0.0687	0.876289	0.869898	0.882727
LBW	NDVI500	0.0906	0.873459	0.866499	0.880475			LBW	EVI500	0.0688	0.876121	0.869739	0.88255
LBW	NDVI500	0.0907	0.873329	0.866376	0.880338			LBW	EVI500	0.0689	0.875953	0.869579	0.882373
LBW	NDVI500	0.0908	0.873198	0.866252	0.8802			LBW	EVI500	0.069	0.875784	0.86942	0.882195
LBW	NDVI500	0.0909	0.873068	0.866129	0.880063			LBW	EVI500	0.0691	0.875616	0.86926	0.882018
LBW	NDVI500	0.091	0.872938	0.866005	0.879926			LBW	EVI500	0.0692	0.875448	0.869101	0.881841
LBW	NDVI500	0.0911	0.872807	0.865881	0.879788			LBW	EVI500	0.0693	0.87528	0.868942	0.881664
LBW	NDVI500	0.0912	0.872677	0.865758	0.879651			LBW	EVI500	0.0694	0.875111	0.868782	0.881487
LBW	NDVI500	0.0913	0.872547	0.865634	0.879514			LBW	EVI500	0.0695	0.874943	0.868623	0.88131
LBW	NDVI500	0.0914	0.872416	0.865511	0.879377			LBW	EVI500	0.0696	0.874775	0.868464	0.881133
LBW	NDVI500	0.0915	0.872286	0.865387	0.87924			LBW	EVI500	0.0697	0.874607	0.868304	0.880956
LBW	NDVI500	0.0916	0.872156	0.865264	0.879103			LBW	EVI500	0.0698	0.874439	0.868145	0.880779
LBW	NDVI500	0.0917	0.872026	0.86514	0.878966			LBW	EVI500	0.0699	0.874271	0.867986	0.880602
LBW	NDVI500	0.0918	0.871895	0.865017	0.878828			LBW	EVI500	0.07	0.874103	0.867827	0.880425
LBW	NDVI500	0.0919	0.871765	0.864894	0.878691			LBW	EVI500	0.0701	0.873935	0.867667	0.880248
LBW	NDVI500	0.092	0.871635	0.86477	0.878554			LBW	EVI500	0.0702	0.873767	0.867508	0.880071
LBW	NDVI500	0.0921	0.871505	0.864647	0.878417			LBW	EVI500	0.0703	0.873599	0.867349	0.879895
LBW	NDVI500	0.0922	0.871375	0.864523	0.87828			LBW	EVI500	0.0704	0.873432	0.86719	0.879718
LBW	NDVI500	0.0923	0.871245	0.8644	0.878143			LBW	EVI500	0.0705	0.873264	0.867031	0.879541
LBW	NDVI500	0.0924	0.871115	0.864277	0.878006			LBW	EVI500	0.0706	0.873096	0.866872	0.879365
LBW	NDVI500	0.0925	0.870984	0.864153	0.87787			LBW	EVI500	0.0707	0.872928	0.866713	0.879188
LBW	NDVI500	0.0926	0.870854	0.86403	0.877733			LBW	EVI500	0.0708	0.872761	0.866554	0.879012
LBW	NDVI500	0.0927	0.870724	0.863907	0.877596			LBW	EVI500	0.0709	0.872593	0.866395	0.878835
LBW	NDVI500	0.0928	0.870594	0.863783	0.877459			LBW	EVI500	0.071	0.872425	0.866236	0.878659
LBW	NDVI500	0.0929	0.870464	0.86366	0.877322			LBW	EVI500	0.0711	0.872258	0.866077	0.878482
LBW	NDVI500	0.093	0.870334	0.863537	0.877185			LBW	EVI500	0.0712	0.87209	0.865918	0.878306
LBW	NDVI500	0.0931	0.870204	0.863414	0.877049			LBW	EVI500	0.0713	0.871923	0.865759	0.87813
LBW	NDVI500	0.0932	0.870074	0.86329	0.876912			LBW	EVI500	0.0714	0.871755	0.865601	0.877953
LBW	NDVI500	0.0933	0.869945	0.863167	0.876775			LBW	EVI500	0.0715	0.871588	0.865442	0.877777
LBW	NDVI500	0.0934	0.869815	0.863044	0.876638			LBW	EVI500	0.0716	0.87142	0.865283	0.877601
LBW	NDVI500	0.0935	0.869685	0.862921	0.876502			LBW	EVI500	0.0717	0.871253	0.865124	0.877425
LBW	NDVI500	0.0936	0.869555	0.862798	0.876365			LBW	EVI500	0.0718	0.871086	0.864966	0.877249
LBW	NDVI500	0.0937	0.869425	0.862675	0.876228			LBW	EVI500	0.0719	0.870918	0.864807	0.877073
LBW	NDVI500	0.0938	0.869295	0.862551	0.876092			LBW	EVI500	0.072	0.870751	0.864648	0.876897
LBW	NDVI500	0.0939	0.869165	0.862428	0.875955			LBW	EVI500	0.0721	0.870584	0.86449	0.876721
LBW	NDVI500	0.094	0.869036	0.862305	0.875819			LBW	EVI500	0.0722	0.870417	0.864331	0.876545
LBW	NDVI500	0.0941	0.868906	0.862182	0.875682			LBW	EVI500	0.0723	0.87025	0.864173	0.876369
LBW	NDVI500	0.0942	0.868776	0.862059	0.875546			LBW	EVI500	0.0724	0.870082	0.864014	0.876193
LBW	NDVI500	0.0943	0.868646	0.861936	0.875409			LBW	EVI500	0.0725	0.869915	0.863856	0.876018
LBW	NDVI500	0.0944	0.868517	0.861813	0.875273			LBW	EVI500	0.0726	0.869748	0.863697	0.875842
LBW	NDVI500	0.0945	0.868387	0.86169	0.875136			LBW	EVI500	0.0727	0.869581	0.863539	0.875666
LBW	NDVI500	0.0946	0.868257	0.861567	0.875			LBW	EVI500	0.0728	0.869414	0.86338	0.875491
LBW	NDVI500	0.0947	0.868128	0.861444	0.874863			LBW	EVI500	0.0729	0.869247	0.863222	0.875315
LBW	NDVI500	0.0948	0.867998	0.861321	0.874727			LBW	EVI500	0.073	0.869081	0.863064	0.87514
LBW	NDVI500	0.0949	0.867868	0.861198	0.874591			LBW	EVI500	0.0731	0.868914	0.862905	0.874964
LBW	NDVI500	0.095	0.867739	0.861075	0.874454			LBW	EVI500	0.0732	0.868747	0.862747	0.874789
LBW	NDVI500	0.0951	0.867609	0.860952	0.874318			LBW	EVI500	0.0733	0.86858	0.862589	0.874613
LBW	NDVI500	0.0952	0.86748	0.860829	0.874182			LBW	EVI500	0.0734	0.868413	0.86243	0.874438
LBW	NDVI500	0.0953	0.86735	0.860706	0.874046			LBW	EVI500	0.0735	0.868247	0.862272	0.874262
LBW	NDVI500	0.0954	0.867221	0.860583	0.873909			LBW	EVI500	0.0736	0.86808	0.862114	0.874087
LBW	NDVI500	0.0955	0.867091	0.86046	0.873773			LBW	EVI500	0.0737	0.867913	0.861956	0.873912
LBW	NDVI500	0.0956	0.866962	0.860338	0.873637			LBW	EVI500	0.0738	0.867747	0.861798	0.873737
LBW	NDVI500	0.0957	0.866832	0.860215	0.873501			LBW	EVI500	0.0739	0.86758	0.86164	0.873562
LBW	NDVI500	0.0958	0.866703	0.860092	0.873365			LBW	EVI500	0.074	0.867414	0.861482	0.873387
LBW	NDVI500	0.0959	0.866573	0.859969	0.873229			LBW	EVI500	0.0741	0.867247	0.861324	0.873212
LBW	NDVI500	0.096	0.866444	0.859846	0.873092			LBW	EVI500	0.0742	0.867081	0.861166	0.873037
LBW	NDVI500	0.0961	0.866315	0.859724	0.872956			LBW	EVI500	0.0743	0.866914	0.861008	0.872862
LBW	NDVI500	0.0962	0.866185	0.859601	0.87282			LBW	EVI500	0.0744	0.866748	0.86085	0.872687
LBW	NDVI500	0.0963	0.866056	0.859478	0.872684			LBW	EVI500	0.0745	0.866582	0.860692	0.872512
LBW	NDVI500	0.0964	0.865927	0.859355	0.872548			LBW	EVI500	0.0746	0.866415	0.860534	0.872337
LBW	NDVI500	0.0965	0.865797	0.859233	0.872412			LBW	EVI500	0.0747	0.866249	0.860376	0.872162
LBW	NDVI500	0.0966	0.865668	0.85911	0.872276			LBW	EVI500	0.0748	0.866083	0.860218	0.871988
LBW	NDVI500	0.0967	0.865539	0.858987	0.872141			LBW	EVI500	0.0749	0.865917	0.86006	0.871813
LBW	NDVI500	0.0968	0.86541	0.858865	0.872005			LBW	EVI500	0.075	0.865751	0.859903	0.871638
LBW	NDVI500	0.0969	0.86528	0.858742	0.871869			LBW	EVI500	0.0751	0.865585	0.859745	0.871464
LBW	NDVI500	0.097	0.865151	0.858619	0.871733			LBW	EVI500	0.0752	0.865418	0.859587	0.871289
LBW	NDVI500	0.0971	0.865022	0.858497	0.871597			LBW	EVI500	0.0753	0.865252	0.85943	0.871115
LBW	NDVI500	0.0972	0.864893	0.858374	0.871461			LBW	EVI500	0.0754	0.865086	0.859272	0.87094
LBW	NDVI500	0.0973	0.864764	0.858251	0.871326			LBW	EVI500	0.0755	0.86492	0.859114	0.870766
LBW	NDVI500	0.0974	0.864635	0.858129	0.87119			LBW	EVI500	0.0756	0.864755	0.858957	0.870592
LBW	NDVI500	0.0975	0.864506	0.858006	0.871054			LBW	EVI500	0.0757	0.864589	0.858799	0.870417
LBW	NDVI500	0.0976	0.864377	0.857884	0.870918			LBW	EVI500	0.0758	0.864423	0.858642	0.870243
LBW	NDVI500	0.0977	0.864248	0.857761	0.870783			LBW	EVI500	0.0759	0.864257	0.858484	0.870069
LBW	NDVI500	0.0978	0.864118	0.857639	0.870647			LBW	EVI500	0.076	0.864091	0.858327	0.869895
LBW	NDVI500	0.0979	0.863989	0.857516	0.870512			LBW	EVI500	0.0761	0.863926	0.858169	0.869721
LBW	NDVI500	0.098	0.863861	0.857394	0.870376			LBW	EVI500	0.0762	0.86376	0.858012	0.869546
LBW	NDVI500	0.0981	0.863732	0.857271	0.87024			LBW	EVI500	0.0763	0.863594	0.857855	0.869372
LBW	NDVI500	0.0982	0.863603	0.857149	0.870105			LBW	EVI500	0.0764	0.863429	0.857697	0.869198
LBW	NDVI500	0.0983	0.863474	0.857027	0.869969			LBW	EVI500	0.0765	0.863263	0.85754	0.869025
LBW	NDVI500	0.0984	0.863345	0.856904	0.869834			LBW	EVI500	0.0766	0.863098	0.857383	0.868851
LBW	NDVI500	0.0985	0.863216	0.856782	0.869698			LBW	EVI500	0.0767	0.862932	0.857225	0.868677
LBW	NDVI500	0.0986	0.863087	0.856659	0.869563			LBW	EVI500	0.0768	0.862767	0.857068	0.868503
LBW	NDVI500	0.0987	0.862958	0.856537	0.869427			LBW	EVI500	0.0769	0.862601	0.856911	0.868329
LBW	NDVI500	0.0988	0.862829	0.856415	0.869292			LBW	EVI500	0.077	0.862436	0.856754	0.868156
LBW	NDVI500	0.0989	0.862701	0.856292	0.869157			LBW	EVI500	0.0771	0.862271	0.856597	0.867982
LBW	NDVI500	0.099	0.862572	0.85617	0.869021			LBW	EVI500	0.0772	0.862105	0.85644	0.867808
LBW	NDVI500	0.0991	0.862443	0.856048	0.868886			LBW	EVI500	0.0773	0.86194	0.856283	0.867635
LBW	NDVI500	0.0992	0.862314	0.855925	0.868751			LBW	EVI500	0.0774	0.861775	0.856126	0.867461
LBW	NDVI500	0.0993	0.862186	0.855803	0.868615			LBW	EVI500	0.0775	0.86161	0.855969	0.867288
LBW	NDVI500	0.0994	0.862057	0.855681	0.86848			LBW	EVI500	0.0776	0.861445	0.855812	0.867115
LBW	NDVI500	0.0995	0.861928	0.855559	0.868345			LBW	EVI500	0.0777	0.86128	0.855655	0.866941
LBW	NDVI500	0.0996	0.861799	0.855436	0.86821			LBW	EVI500	0.0778	0.861114	0.855498	0.866768
LBW	NDVI500	0.0997	0.861671	0.855314	0.868075			LBW	EVI500	0.0779	0.860949	0.855341	0.866595
LBW	NDVI500	0.0998	0.861542	0.855192	0.867939			LBW	EVI500	0.078	0.860784	0.855184	0.866422
LBW	NDVI500	0.0999	0.861414	0.85507	0.867804			LBW	EVI500	0.0781	0.86062	0.855027	0.866248
LBW	NDVI500	0.1	0.861285	0.854948	0.867669			LBW	EVI500	0.0782	0.860455	0.854871	0.866075
LBW	NDVI500	0.1001	0.861157	0.854826	0.867534			LBW	EVI500	0.0783	0.86029	0.854714	0.865902
LBW	NDVI500	0.1002	0.861028	0.854704	0.867399			LBW	EVI500	0.0784	0.860125	0.854557	0.865729
LBW	NDVI500	0.1003	0.860899	0.854581	0.867264			LBW	EVI500	0.0785	0.85996	0.8544	0.865556
LBW	NDVI500	0.1004	0.860771	0.854459	0.867129			LBW	EVI500	0.0786	0.859796	0.854244	0.865383
LBW	NDVI500	0.1005	0.860642	0.854337	0.866994			LBW	EVI500	0.0787	0.859631	0.854087	0.865211
LBW	NDVI500	0.1006	0.860514	0.854215	0.866859			LBW	EVI500	0.0788	0.859466	0.853931	0.865038
LBW	NDVI500	0.1007	0.860386	0.854093	0.866724			LBW	EVI500	0.0789	0.859302	0.853774	0.864865
LBW	NDVI500	0.1008	0.860257	0.853971	0.866589			LBW	EVI500	0.079	0.859137	0.853617	0.864692
LBW	NDVI500	0.1009	0.860129	0.853849	0.866455			LBW	EVI500	0.0791	0.858972	0.853461	0.86452
LBW	NDVI500	0.101	0.86	0.853727	0.86632			LBW	EVI500	0.0792	0.858808	0.853304	0.864347
LBW	NDVI500	0.1011	0.859872	0.853605	0.866185			LBW	EVI500	0.0793	0.858644	0.853148	0.864174
LBW	NDVI500	0.1012	0.859744	0.853483	0.86605			LBW	EVI500	0.0794	0.858479	0.852992	0.864002
LBW	NDVI500	0.1013	0.859615	0.853361	0.865915			LBW	EVI500	0.0795	0.858315	0.852835	0.863829
LBW	NDVI500	0.1014	0.859487	0.85324	0.865781			LBW	EVI500	0.0796	0.85815	0.852679	0.863657
LBW	NDVI500	0.1015	0.859359	0.853118	0.865646			LBW	EVI500	0.0797	0.857986	0.852523	0.863485
LBW	NDVI500	0.1016	0.859231	0.852996	0.865511			LBW	EVI500	0.0798	0.857822	0.852366	0.863312
LBW	NDVI500	0.1017	0.859102	0.852874	0.865377			LBW	EVI500	0.0799	0.857658	0.85221	0.86314
LBW	NDVI500	0.1018	0.858974	0.852752	0.865242			LBW	EVI500	0.08	0.857494	0.852054	0.862968
LBW	NDVI500	0.1019	0.858846	0.85263	0.865107			LBW	EVI500	0.0801	0.857329	0.851898	0.862796
LBW	NDVI500	0.102	0.858718	0.852508	0.864973			LBW	EVI500	0.0802	0.857165	0.851742	0.862624
LBW	NDVI500	0.1021	0.85859	0.852387	0.864838			LBW	EVI500	0.0803	0.857001	0.851585	0.862452
LBW	NDVI500	0.1022	0.858462	0.852265	0.864704			LBW	EVI500	0.0804	0.856837	0.851429	0.86228
LBW	NDVI500	0.1023	0.858334	0.852143	0.864569			LBW	EVI500	0.0805	0.856673	0.851273	0.862108
LBW	NDVI500	0.1024	0.858206	0.852021	0.864435			LBW	EVI500	0.0806	0.856509	0.851117	0.861936
LBW	NDVI500	0.1025	0.858078	0.8519	0.8643			LBW	EVI500	0.0807	0.856346	0.850961	0.861764
LBW	NDVI500	0.1026	0.857949	0.851778	0.864166			LBW	EVI500	0.0808	0.856182	0.850805	0.861592
LBW	NDVI500	0.1027	0.857821	0.851656	0.864031			LBW	EVI500	0.0809	0.856018	0.850649	0.86142
LBW	NDVI500	0.1028	0.857694	0.851534	0.863897			LBW	EVI500	0.081	0.855854	0.850494	0.861249
LBW	NDVI500	0.1029	0.857566	0.851413	0.863763			LBW	EVI500	0.0811	0.85569	0.850338	0.861077
LBW	NDVI500	0.103	0.857438	0.851291	0.863628			LBW	EVI500	0.0812	0.855527	0.850182	0.860905
LBW	NDVI500	0.1031	0.85731	0.85117	0.863494			LBW	EVI500	0.0813	0.855363	0.850026	0.860734
LBW	NDVI500	0.1032	0.857182	0.851048	0.86336			LBW	EVI500	0.0814	0.8552	0.84987	0.860562
LBW	NDVI500	0.1033	0.857054	0.850926	0.863226			LBW	EVI500	0.0815	0.855036	0.849715	0.860391
LBW	NDVI500	0.1034	0.856926	0.850805	0.863091			LBW	EVI500	0.0816	0.854873	0.849559	0.860219
LBW	NDVI500	0.1035	0.856798	0.850683	0.862957			LBW	EVI500	0.0817	0.854709	0.849403	0.860048
LBW	NDVI500	0.1036	0.85667	0.850562	0.862823			LBW	EVI500	0.0818	0.854546	0.849248	0.859877
LBW	NDVI500	0.1037	0.856543	0.85044	0.862689			LBW	EVI500	0.0819	0.854382	0.849092	0.859706
LBW	NDVI500	0.1038	0.856415	0.850319	0.862555			LBW	EVI500	0.082	0.854219	0.848936	0.859534
LBW	NDVI500	0.1039	0.856287	0.850197	0.862421			LBW	EVI500	0.0821	0.854056	0.848781	0.859363
LBW	NDVI500	0.104	0.856159	0.850076	0.862287			LBW	EVI500	0.0822	0.853892	0.848625	0.859192
LBW	NDVI500	0.1041	0.856032	0.849954	0.862153			LBW	EVI500	0.0823	0.853729	0.84847	0.859021
LBW	NDVI500	0.1042	0.855904	0.849833	0.862019			LBW	EVI500	0.0824	0.853566	0.848315	0.85885
LBW	NDVI500	0.1043	0.855776	0.849711	0.861885			LBW	EVI500	0.0825	0.853403	0.848159	0.858679
LBW	NDVI500	0.1044	0.855649	0.84959	0.861751			LBW	EVI500	0.0826	0.85324	0.848004	0.858508
LBW	NDVI500	0.1045	0.855521	0.849469	0.861617			LBW	EVI500	0.0827	0.853077	0.847848	0.858337
LBW	NDVI500	0.1046	0.855394	0.849347	0.861483			LBW	EVI500	0.0828	0.852914	0.847693	0.858167
LBW	NDVI500	0.1047	0.855266	0.849226	0.861349			LBW	EVI500	0.0829	0.852751	0.847538	0.857996
LBW	NDVI500	0.1048	0.855138	0.849104	0.861215			LBW	EVI500	0.083	0.852588	0.847383	0.857825
LBW	NDVI500	0.1049	0.855011	0.848983	0.861081			LBW	EVI500	0.0831	0.852425	0.847227	0.857655
LBW	NDVI500	0.105	0.854883	0.848862	0.860948			LBW	EVI500	0.0832	0.852262	0.847072	0.857484
LBW	NDVI500	0.1051	0.854756	0.848741	0.860814			LBW	EVI500	0.0833	0.852099	0.846917	0.857314
LBW	NDVI500	0.1052	0.854628	0.848619	0.86068			LBW	EVI500	0.0834	0.851937	0.846762	0.857143
LBW	NDVI500	0.1053	0.854501	0.848498	0.860546			LBW	EVI500	0.0835	0.851774	0.846607	0.856973
LBW	NDVI500	0.1054	0.854374	0.848377	0.860413			LBW	EVI500	0.0836	0.851611	0.846452	0.856802
LBW	NDVI500	0.1055	0.854246	0.848256	0.860279			LBW	EVI500	0.0837	0.851449	0.846297	0.856632
LBW	NDVI500	0.1056	0.854119	0.848134	0.860145			LBW	EVI500	0.0838	0.851286	0.846142	0.856462
LBW	NDVI500	0.1057	0.853991	0.848013	0.860012			LBW	EVI500	0.0839	0.851124	0.845987	0.856292
LBW	NDVI500	0.1058	0.853864	0.847892	0.859878			LBW	EVI500	0.084	0.850961	0.845832	0.856121
LBW	NDVI500	0.1059	0.853737	0.847771	0.859745			LBW	EVI500	0.0841	0.850799	0.845677	0.855951
LBW	NDVI500	0.106	0.85361	0.84765	0.859611			LBW	EVI500	0.0842	0.850636	0.845522	0.855781
LBW	NDVI500	0.1061	0.853482	0.847529	0.859478			LBW	EVI500	0.0843	0.850474	0.845368	0.855611
LBW	NDVI500	0.1062	0.853355	0.847408	0.859344			LBW	EVI500	0.0844	0.850312	0.845213	0.855441
LBW	NDVI500	0.1063	0.853228	0.847287	0.859211			LBW	EVI500	0.0845	0.850149	0.845058	0.855271
LBW	NDVI500	0.1064	0.853101	0.847165	0.859077			LBW	EVI500	0.0846	0.849987	0.844903	0.855102
LBW	NDVI500	0.1065	0.852973	0.847044	0.858944			LBW	EVI500	0.0847	0.849825	0.844749	0.854932
LBW	NDVI500	0.1066	0.852846	0.846923	0.858811			LBW	EVI500	0.0848	0.849663	0.844594	0.854762
LBW	NDVI500	0.1067	0.852719	0.846802	0.858677			LBW	EVI500	0.0849	0.849501	0.844439	0.854592
LBW	NDVI500	0.1068	0.852592	0.846681	0.858544			LBW	EVI500	0.085	0.849339	0.844285	0.854423
LBW	NDVI500	0.1069	0.852465	0.84656	0.858411			LBW	EVI500	0.0851	0.849177	0.84413	0.854253
LBW	NDVI500	0.107	0.852338	0.84644	0.858277			LBW	EVI500	0.0852	0.849015	0.843976	0.854084
LBW	NDVI500	0.1071	0.852211	0.846319	0.858144			LBW	EVI500	0.0853	0.848853	0.843821	0.853914
LBW	NDVI500	0.1072	0.852084	0.846198	0.858011			LBW	EVI500	0.0854	0.848691	0.843667	0.853745
LBW	NDVI500	0.1073	0.851957	0.846077	0.857878			LBW	EVI500	0.0855	0.848529	0.843512	0.853575
LBW	NDVI500	0.1074	0.85183	0.845956	0.857745			LBW	EVI500	0.0856	0.848367	0.843358	0.853406
LBW	NDVI500	0.1075	0.851703	0.845835	0.857612			LBW	EVI500	0.0857	0.848206	0.843204	0.853237
LBW	NDVI500	0.1076	0.851576	0.845714	0.857479			LBW	EVI500	0.0858	0.848044	0.843049	0.853068
LBW	NDVI500	0.1077	0.851449	0.845593	0.857345			LBW	EVI500	0.0859	0.847882	0.842895	0.852899
LBW	NDVI500	0.1078	0.851322	0.845473	0.857212			LBW	EVI500	0.086	0.847721	0.842741	0.85273
LBW	NDVI500	0.1079	0.851195	0.845352	0.857079			LBW	EVI500	0.0861	0.847559	0.842587	0.852561
LBW	NDVI500	0.108	0.851069	0.845231	0.856946			LBW	EVI500	0.0862	0.847397	0.842433	0.852392
LBW	NDVI500	0.1081	0.850942	0.84511	0.856814			LBW	EVI500	0.0863	0.847236	0.842278	0.852223
LBW	NDVI500	0.1082	0.850815	0.844989	0.856681			LBW	EVI500	0.0864	0.847074	0.842124	0.852054
LBW	NDVI500	0.1083	0.850688	0.844869	0.856548			LBW	EVI500	0.0865	0.846913	0.84197	0.851885
LBW	NDVI500	0.1084	0.850561	0.844748	0.856415			LBW	EVI500	0.0866	0.846752	0.841816	0.851716
LBW	NDVI500	0.1085	0.850435	0.844627	0.856282			LBW	EVI500	0.0867	0.84659	0.841662	0.851548
LBW	NDVI500	0.1086	0.850308	0.844507	0.856149			LBW	EVI500	0.0868	0.846429	0.841508	0.851379
LBW	NDVI500	0.1087	0.850181	0.844386	0.856016			LBW	EVI500	0.0869	0.846268	0.841354	0.85121
LBW	NDVI500	0.1088	0.850055	0.844265	0.855884			LBW	EVI500	0.087	0.846107	0.8412	0.851042
LBW	NDVI500	0.1089	0.849928	0.844145	0.855751			LBW	EVI500	0.0871	0.845946	0.841047	0.850873
LBW	NDVI500	0.109	0.849801	0.844024	0.855618			LBW	EVI500	0.0872	0.845785	0.840893	0.850705
LBW	NDVI500	0.1091	0.849675	0.843904	0.855486			LBW	EVI500	0.0873	0.845624	0.840739	0.850537
LBW	NDVI500	0.1092	0.849548	0.843783	0.855353			LBW	EVI500	0.0874	0.845463	0.840585	0.850368
LBW	NDVI500	0.1093	0.849422	0.843662	0.85522			LBW	EVI500	0.0875	0.845302	0.840431	0.8502
LBW	NDVI500	0.1094	0.849295	0.843542	0.855088			LBW	EVI500	0.0876	0.845141	0.840278	0.850032
LBW	NDVI500	0.1095	0.849169	0.843421	0.854955			LBW	EVI500	0.0877	0.84498	0.840124	0.849864
LBW	NDVI500	0.1096	0.849042	0.843301	0.854823			LBW	EVI500	0.0878	0.844819	0.83997	0.849696
LBW	NDVI500	0.1097	0.848916	0.84318	0.85469			LBW	EVI500	0.0879	0.844658	0.839817	0.849528
LBW	NDVI500	0.1098	0.848789	0.84306	0.854558			LBW	EVI500	0.088	0.844498	0.839663	0.84936
LBW	NDVI500	0.1099	0.848663	0.84294	0.854425			LBW	EVI500	0.0881	0.844337	0.83951	0.849192
LBW	NDVI500	0.11	0.848537	0.842819	0.854293			LBW	EVI500	0.0882	0.844176	0.839356	0.849024
LBW	NDVI500	0.1101	0.84841	0.842699	0.85416			LBW	EVI500	0.0883	0.844016	0.839203	0.848856
LBW	NDVI500	0.1102	0.848284	0.842578	0.854028			LBW	EVI500	0.0884	0.843855	0.839049	0.848688
LBW	NDVI500	0.1103	0.848158	0.842458	0.853896			LBW	EVI500	0.0885	0.843695	0.838896	0.84852
LBW	NDVI500	0.1104	0.848031	0.842338	0.853763			LBW	EVI500	0.0886	0.843534	0.838743	0.848353
LBW	NDVI500	0.1105	0.847905	0.842217	0.853631			LBW	EVI500	0.0887	0.843374	0.838589	0.848185
LBW	NDVI500	0.1106	0.847779	0.842097	0.853499			LBW	EVI500	0.0888	0.843213	0.838436	0.848018
LBW	NDVI500	0.1107	0.847653	0.841977	0.853367			LBW	EVI500	0.0889	0.843053	0.838283	0.84785
LBW	NDVI500	0.1108	0.847526	0.841856	0.853235			LBW	EVI500	0.089	0.842893	0.83813	0.847683
LBW	NDVI500	0.1109	0.8474	0.841736	0.853102			LBW	EVI500	0.0891	0.842732	0.837976	0.847516
LBW	NDVI500	0.111	0.847274	0.841616	0.85297			LBW	EVI500	0.0892	0.842572	0.837823	0.847348
LBW	NDVI500	0.1111	0.847148	0.841496	0.852838			LBW	EVI500	0.0893	0.842412	0.83767	0.847181
LBW	NDVI500	0.1112	0.847022	0.841376	0.852706			LBW	EVI500	0.0894	0.842252	0.837517	0.847014
LBW	NDVI500	0.1113	0.846896	0.841255	0.852574			LBW	EVI500	0.0895	0.842092	0.837364	0.846847
LBW	NDVI500	0.1114	0.84677	0.841135	0.852442			LBW	EVI500	0.0896	0.841932	0.837211	0.84668
LBW	NDVI500	0.1115	0.846644	0.841015	0.85231			LBW	EVI500	0.0897	0.841772	0.837058	0.846513
LBW	NDVI500	0.1116	0.846518	0.840895	0.852178			LBW	EVI500	0.0898	0.841612	0.836905	0.846346
LBW	NDVI500	0.1117	0.846392	0.840775	0.852046			LBW	EVI500	0.0899	0.841452	0.836752	0.846179
LBW	NDVI500	0.1118	0.846266	0.840655	0.851914			LBW	EVI500	0.09	0.841292	0.836599	0.846012
LBW	NDVI500	0.1119	0.84614	0.840535	0.851782			LBW	EVI500	0.0901	0.841133	0.836447	0.845845
LBW	NDVI500	0.112	0.846014	0.840415	0.851651			LBW	EVI500	0.0902	0.840973	0.836294	0.845678
LBW	NDVI500	0.1121	0.845888	0.840295	0.851519			LBW	EVI500	0.0903	0.840813	0.836141	0.845512
LBW	NDVI500	0.1122	0.845762	0.840175	0.851387			LBW	EVI500	0.0904	0.840654	0.835988	0.845345
LBW	NDVI500	0.1123	0.845636	0.840055	0.851255			LBW	EVI500	0.0905	0.840494	0.835836	0.845178
LBW	NDVI500	0.1124	0.845511	0.839935	0.851123			LBW	EVI500	0.0906	0.840335	0.835683	0.845012
LBW	NDVI500	0.1125	0.845385	0.839815	0.850992			LBW	EVI500	0.0907	0.840175	0.83553	0.844846
LBW	NDVI500	0.1126	0.845259	0.839695	0.85086			LBW	EVI500	0.0908	0.840016	0.835378	0.844679
LBW	NDVI500	0.1127	0.845133	0.839575	0.850728			LBW	EVI500	0.0909	0.839856	0.835225	0.844513
LBW	NDVI500	0.1128	0.845007	0.839455	0.850597			LBW	EVI500	0.091	0.839697	0.835073	0.844347
LBW	NDVI500	0.1129	0.844882	0.839335	0.850465			LBW	EVI500	0.0911	0.839538	0.83492	0.84418
LBW	NDVI500	0.113	0.844756	0.839215	0.850334			LBW	EVI500	0.0912	0.839378	0.834768	0.844014
LBW	NDVI500	0.1131	0.84463	0.839095	0.850202			LBW	EVI500	0.0913	0.839219	0.834615	0.843848
LBW	NDVI500	0.1132	0.844505	0.838975	0.850071			LBW	EVI500	0.0914	0.83906	0.834463	0.843682
LBW	NDVI500	0.1133	0.844379	0.838856	0.849939			LBW	EVI500	0.0915	0.838901	0.834311	0.843516
LBW	NDVI500	0.1134	0.844254	0.838736	0.849808			LBW	EVI500	0.0916	0.838742	0.834158	0.84335
LBW	NDVI500	0.1135	0.844128	0.838616	0.849676			LBW	EVI500	0.0917	0.838583	0.834006	0.843184
LBW	NDVI500	0.1136	0.844003	0.838496	0.849545			LBW	EVI500	0.0918	0.838424	0.833854	0.843018
LBW	NDVI500	0.1137	0.843877	0.838377	0.849414			LBW	EVI500	0.0919	0.838265	0.833702	0.842853
LBW	NDVI500	0.1138	0.843752	0.838257	0.849282			LBW	EVI500	0.092	0.838106	0.83355	0.842687
LBW	NDVI500	0.1139	0.843626	0.838137	0.849151			LBW	EVI500	0.0921	0.837947	0.833397	0.842521
LBW	NDVI500	0.114	0.843501	0.838017	0.84902			LBW	EVI500	0.0922	0.837788	0.833245	0.842356
LBW	NDVI500	0.1141	0.843375	0.837898	0.848889			LBW	EVI500	0.0923	0.837629	0.833093	0.84219
LBW	NDVI500	0.1142	0.84325	0.837778	0.848757			LBW	EVI500	0.0924	0.837471	0.832941	0.842025
LBW	NDVI500	0.1143	0.843125	0.837658	0.848626			LBW	EVI500	0.0925	0.837312	0.832789	0.841859
LBW	NDVI500	0.1144	0.842999	0.837539	0.848495			LBW	EVI500	0.0926	0.837154	0.832637	0.841694
LBW	NDVI500	0.1145	0.842874	0.837419	0.848364			LBW	EVI500	0.0927	0.836995	0.832486	0.841529
LBW	NDVI500	0.1146	0.842749	0.8373	0.848233			LBW	EVI500	0.0928	0.836836	0.832334	0.841364
LBW	NDVI500	0.1147	0.842623	0.83718	0.848102			LBW	EVI500	0.0929	0.836678	0.832182	0.841198
LBW	NDVI500	0.1148	0.842498	0.837061	0.847971			LBW	EVI500	0.093	0.83652	0.83203	0.841033
LBW	NDVI500	0.1149	0.842373	0.836941	0.84784			LBW	EVI500	0.0931	0.836361	0.831878	0.840868
LBW	NDVI500	0.115	0.842248	0.836822	0.847709			LBW	EVI500	0.0932	0.836203	0.831726	0.840703
LBW	NDVI500	0.1151	0.842122	0.836702	0.847578			LBW	EVI500	0.0933	0.836045	0.831575	0.840538
LBW	NDVI500	0.1152	0.841997	0.836583	0.847447			LBW	EVI500	0.0934	0.835886	0.831423	0.840374
LBW	NDVI500	0.1153	0.841872	0.836463	0.847316			LBW	EVI500	0.0935	0.835728	0.831272	0.840209
LBW	NDVI500	0.1154	0.841747	0.836344	0.847185			LBW	EVI500	0.0936	0.83557	0.83112	0.840044
LBW	NDVI500	0.1155	0.841622	0.836224	0.847054			LBW	EVI500	0.0937	0.835412	0.830968	0.839879
LBW	NDVI500	0.1156	0.841497	0.836105	0.846924			LBW	EVI500	0.0938	0.835254	0.830817	0.839715
LBW	NDVI500	0.1157	0.841372	0.835986	0.846793			LBW	EVI500	0.0939	0.835096	0.830665	0.83955
LBW	NDVI500	0.1158	0.841247	0.835866	0.846662			LBW	EVI500	0.094	0.834938	0.830514	0.839386
LBW	NDVI500	0.1159	0.841122	0.835747	0.846531			LBW	EVI500	0.0941	0.83478	0.830363	0.839221
LBW	NDVI500	0.116	0.840997	0.835628	0.846401			LBW	EVI500	0.0942	0.834622	0.830211	0.839057
LBW	NDVI500	0.1161	0.840872	0.835508	0.84627			LBW	EVI500	0.0943	0.834465	0.83006	0.838893
LBW	NDVI500	0.1162	0.840747	0.835389	0.84614			LBW	EVI500	0.0944	0.834307	0.829909	0.838728
LBW	NDVI500	0.1163	0.840622	0.83527	0.846009			LBW	EVI500	0.0945	0.834149	0.829757	0.838564
LBW	NDVI500	0.1164	0.840497	0.835151	0.845878			LBW	EVI500	0.0946	0.833991	0.829606	0.8384
LBW	NDVI500	0.1165	0.840373	0.835031	0.845748			LBW	EVI500	0.0947	0.833834	0.829455	0.838236
LBW	NDVI500	0.1166	0.840248	0.834912	0.845617			LBW	EVI500	0.0948	0.833676	0.829304	0.838072
LBW	NDVI500	0.1167	0.840123	0.834793	0.845487			LBW	EVI500	0.0949	0.833519	0.829153	0.837908
LBW	NDVI500	0.1168	0.839998	0.834674	0.845357			LBW	EVI500	0.095	0.833361	0.829001	0.837744
LBW	NDVI500	0.1169	0.839873	0.834555	0.845226			LBW	EVI500	0.0951	0.833204	0.82885	0.83758
LBW	NDVI500	0.117	0.839749	0.834436	0.845096			LBW	EVI500	0.0952	0.833047	0.828699	0.837416
LBW	NDVI500	0.1171	0.839624	0.834317	0.844965			LBW	EVI500	0.0953	0.832889	0.828548	0.837253
LBW	NDVI500	0.1172	0.839499	0.834197	0.844835			LBW	EVI500	0.0954	0.832732	0.828398	0.837089
LBW	NDVI500	0.1173	0.839375	0.834078	0.844705			LBW	EVI500	0.0955	0.832575	0.828247	0.836925
LBW	NDVI500	0.1174	0.83925	0.833959	0.844575			LBW	EVI500	0.0956	0.832418	0.828096	0.836762
LBW	NDVI500	0.1175	0.839126	0.83384	0.844444			LBW	EVI500	0.0957	0.83226	0.827945	0.836598
LBW	NDVI500	0.1176	0.839001	0.833721	0.844314			LBW	EVI500	0.0958	0.832103	0.827794	0.836435
LBW	NDVI500	0.1177	0.838877	0.833602	0.844184			LBW	EVI500	0.0959	0.831946	0.827643	0.836272
LBW	NDVI500	0.1178	0.838752	0.833483	0.844054			LBW	EVI500	0.096	0.831789	0.827493	0.836108
LBW	NDVI500	0.1179	0.838628	0.833364	0.843924			LBW	EVI500	0.0961	0.831632	0.827342	0.835945
LBW	NDVI500	0.118	0.838503	0.833245	0.843794			LBW	EVI500	0.0962	0.831476	0.827191	0.835782
LBW	NDVI500	0.1181	0.838379	0.833127	0.843664			LBW	EVI500	0.0963	0.831319	0.827041	0.835619
LBW	NDVI500	0.1182	0.838254	0.833008	0.843534			LBW	EVI500	0.0964	0.831162	0.82689	0.835456
LBW	NDVI500	0.1183	0.83813	0.832889	0.843404			LBW	EVI500	0.0965	0.831005	0.82674	0.835293
LBW	NDVI500	0.1184	0.838005	0.83277	0.843274			LBW	EVI500	0.0966	0.830849	0.826589	0.83513
LBW	NDVI500	0.1185	0.837881	0.832651	0.843144			LBW	EVI500	0.0967	0.830692	0.826439	0.834967
LBW	NDVI500	0.1186	0.837757	0.832532	0.843014			LBW	EVI500	0.0968	0.830535	0.826288	0.834804
LBW	NDVI500	0.1187	0.837632	0.832413	0.842884			LBW	EVI500	0.0969	0.830379	0.826138	0.834642
LBW	NDVI500	0.1188	0.837508	0.832295	0.842754			LBW	EVI500	0.097	0.830222	0.825987	0.834479
LBW	NDVI500	0.1189	0.837384	0.832176	0.842625			LBW	EVI500	0.0971	0.830066	0.825837	0.834316
LBW	NDVI500	0.119	0.83726	0.832057	0.842495			LBW	EVI500	0.0972	0.82991	0.825687	0.834154
LBW	NDVI500	0.1191	0.837136	0.831939	0.842365			LBW	EVI500	0.0973	0.829753	0.825537	0.833991
LBW	NDVI500	0.1192	0.837011	0.83182	0.842235			LBW	EVI500	0.0974	0.829597	0.825386	0.833829
LBW	NDVI500	0.1193	0.836887	0.831701	0.842106			LBW	EVI500	0.0975	0.829441	0.825236	0.833667
LBW	NDVI500	0.1194	0.836763	0.831582	0.841976			LBW	EVI500	0.0976	0.829284	0.825086	0.833504
LBW	NDVI500	0.1195	0.836639	0.831464	0.841847			LBW	EVI500	0.0977	0.829128	0.824936	0.833342
LBW	NDVI500	0.1196	0.836515	0.831345	0.841717			LBW	EVI500	0.0978	0.828972	0.824786	0.83318
LBW	NDVI500	0.1197	0.836391	0.831227	0.841587			LBW	EVI500	0.0979	0.828816	0.824636	0.833018
LBW	NDVI500	0.1198	0.836267	0.831108	0.841458			LBW	EVI500	0.098	0.82866	0.824486	0.832856
LBW	NDVI500	0.1199	0.836143	0.830989	0.841328			LBW	EVI500	0.0981	0.828504	0.824336	0.832694
LBW	NDVI500	0.12	0.836019	0.830871	0.841199			LBW	EVI500	0.0982	0.828348	0.824186	0.832532
LBW	NDVI500	0.1201	0.835895	0.830752	0.84107			LBW	EVI500	0.0983	0.828193	0.824036	0.83237
LBW	NDVI500	0.1202	0.835771	0.830634	0.84094			LBW	EVI500	0.0984	0.828037	0.823886	0.832208
LBW	NDVI500	0.1203	0.835647	0.830515	0.840811			LBW	EVI500	0.0985	0.827881	0.823737	0.832046
LBW	NDVI500	0.1204	0.835523	0.830397	0.840682			LBW	EVI500	0.0986	0.827725	0.823587	0.831885
LBW	NDVI500	0.1205	0.8354	0.830278	0.840552			LBW	EVI500	0.0987	0.82757	0.823437	0.831723
LBW	NDVI500	0.1206	0.835276	0.83016	0.840423			LBW	EVI500	0.0988	0.827414	0.823287	0.831562
LBW	NDVI500	0.1207	0.835152	0.830042	0.840294			LBW	EVI500	0.0989	0.827259	0.823138	0.8314
LBW	NDVI500	0.1208	0.835028	0.829923	0.840165			LBW	EVI500	0.099	0.827103	0.822988	0.831239
LBW	NDVI500	0.1209	0.834904	0.829805	0.840035			LBW	EVI500	0.0991	0.826948	0.822838	0.831077
LBW	NDVI500	0.121	0.834781	0.829687	0.839906			LBW	EVI500	0.0992	0.826792	0.822689	0.830916
LBW	NDVI500	0.1211	0.834657	0.829568	0.839777			LBW	EVI500	0.0993	0.826637	0.822539	0.830755
LBW	NDVI500	0.1212	0.834533	0.82945	0.839648			LBW	EVI500	0.0994	0.826482	0.82239	0.830594
LBW	NDVI500	0.1213	0.83441	0.829332	0.839519			LBW	EVI500	0.0995	0.826326	0.822241	0.830433
LBW	NDVI500	0.1214	0.834286	0.829213	0.83939			LBW	EVI500	0.0996	0.826171	0.822091	0.830272
LBW	NDVI500	0.1215	0.834163	0.829095	0.839261			LBW	EVI500	0.0997	0.826016	0.821942	0.830111
LBW	NDVI500	0.1216	0.834039	0.828977	0.839132			LBW	EVI500	0.0998	0.825861	0.821792	0.82995
LBW	NDVI500	0.1217	0.833916	0.828859	0.839003			LBW	EVI500	0.0999	0.825706	0.821643	0.829789
LBW	NDVI500	0.1218	0.833792	0.82874	0.838874			LBW	EVI500	0.1	0.825551	0.821494	0.829628
LBW	NDVI500	0.1219	0.833669	0.828622	0.838746			LBW	EVI500	0.1001	0.825396	0.821345	0.829467
LBW	NDVI500	0.122	0.833545	0.828504	0.838617			LBW	EVI500	0.1002	0.825241	0.821196	0.829307
LBW	NDVI500	0.1221	0.833422	0.828386	0.838488			LBW	EVI500	0.1003	0.825086	0.821046	0.829146
LBW	NDVI500	0.1222	0.833298	0.828268	0.838359			LBW	EVI500	0.1004	0.824932	0.820897	0.828986
LBW	NDVI500	0.1223	0.833175	0.82815	0.83823			LBW	EVI500	0.1005	0.824777	0.820748	0.828825
LBW	NDVI500	0.1224	0.833051	0.828032	0.838102			LBW	EVI500	0.1006	0.824622	0.820599	0.828665
LBW	NDVI500	0.1225	0.832928	0.827914	0.837973			LBW	EVI500	0.1007	0.824468	0.82045	0.828505
LBW	NDVI500	0.1226	0.832805	0.827796	0.837844			LBW	EVI500	0.1008	0.824313	0.820301	0.828344
LBW	NDVI500	0.1227	0.832682	0.827678	0.837716			LBW	EVI500	0.1009	0.824158	0.820152	0.828184
LBW	NDVI500	0.1228	0.832558	0.82756	0.837587			LBW	EVI500	0.101	0.824004	0.820003	0.828024
LBW	NDVI500	0.1229	0.832435	0.827442	0.837459			LBW	EVI500	0.1011	0.82385	0.819855	0.827864
LBW	NDVI500	0.123	0.832312	0.827324	0.83733			LBW	EVI500	0.1012	0.823695	0.819706	0.827704
LBW	NDVI500	0.1231	0.832189	0.827206	0.837202			LBW	EVI500	0.1013	0.823541	0.819557	0.827544
LBW	NDVI500	0.1232	0.832066	0.827088	0.837073			LBW	EVI500	0.1014	0.823387	0.819408	0.827384
LBW	NDVI500	0.1233	0.831942	0.82697	0.836945			LBW	EVI500	0.1015	0.823232	0.81926	0.827224
LBW	NDVI500	0.1234	0.831819	0.826852	0.836817			LBW	EVI500	0.1016	0.823078	0.819111	0.827065
LBW	NDVI500	0.1235	0.831696	0.826734	0.836688			LBW	EVI500	0.1017	0.822924	0.818962	0.826905
LBW	NDVI500	0.1236	0.831573	0.826616	0.83656			LBW	EVI500	0.1018	0.82277	0.818814	0.826745
LBW	NDVI500	0.1237	0.83145	0.826498	0.836432			LBW	EVI500	0.1019	0.822616	0.818665	0.826586
LBW	NDVI500	0.1238	0.831327	0.826381	0.836303			LBW	EVI500	0.102	0.822462	0.818517	0.826426
LBW	NDVI500	0.1239	0.831204	0.826263	0.836175			LBW	EVI500	0.1021	0.822308	0.818368	0.826267
LBW	NDVI500	0.124	0.831081	0.826145	0.836047			LBW	EVI500	0.1022	0.822154	0.81822	0.826108
LBW	NDVI500	0.1241	0.830958	0.826027	0.835919			LBW	EVI500	0.1023	0.822	0.818072	0.825948
LBW	NDVI500	0.1242	0.830836	0.82591	0.835791			LBW	EVI500	0.1024	0.821847	0.817923	0.825789
LBW	NDVI500	0.1243	0.830713	0.825792	0.835663			LBW	EVI500	0.1025	0.821693	0.817775	0.82563
LBW	NDVI500	0.1244	0.83059	0.825674	0.835535			LBW	EVI500	0.1026	0.821539	0.817627	0.825471
LBW	NDVI500	0.1245	0.830467	0.825557	0.835407			LBW	EVI500	0.1027	0.821386	0.817478	0.825312
LBW	NDVI500	0.1246	0.830344	0.825439	0.835279			LBW	EVI500	0.1028	0.821232	0.81733	0.825153
LBW	NDVI500	0.1247	0.830221	0.825321	0.835151			LBW	EVI500	0.1029	0.821079	0.817182	0.824994
LBW	NDVI500	0.1248	0.830099	0.825204	0.835023			LBW	EVI500	0.103	0.820925	0.817034	0.824835
LBW	NDVI500	0.1249	0.829976	0.825086	0.834895			LBW	EVI500	0.1031	0.820772	0.816886	0.824677
LBW	NDVI500	0.125	0.829853	0.824969	0.834767			LBW	EVI500	0.1032	0.820619	0.816738	0.824518
LBW	NDVI500	0.1251	0.829731	0.824851	0.834639			LBW	EVI500	0.1033	0.820465	0.81659	0.824359
LBW	NDVI500	0.1252	0.829608	0.824734	0.834511			LBW	EVI500	0.1034	0.820312	0.816442	0.824201
LBW	NDVI500	0.1253	0.829485	0.824616	0.834384			LBW	EVI500	0.1035	0.820159	0.816294	0.824042
LBW	NDVI500	0.1254	0.829363	0.824499	0.834256			LBW	EVI500	0.1036	0.820006	0.816146	0.823884
LBW	NDVI500	0.1255	0.82924	0.824381	0.834128			LBW	EVI500	0.1037	0.819853	0.815998	0.823725
LBW	NDVI500	0.1256	0.829118	0.824264	0.834001			LBW	EVI500	0.1038	0.8197	0.81585	0.823567
LBW	NDVI500	0.1257	0.828995	0.824146	0.833873			LBW	EVI500	0.1039	0.819547	0.815703	0.823409
LBW	NDVI500	0.1258	0.828873	0.824029	0.833745			LBW	EVI500	0.104	0.819394	0.815555	0.823251
LBW	NDVI500	0.1259	0.82875	0.823911	0.833618			LBW	EVI500	0.1041	0.819241	0.815407	0.823093
LBW	NDVI500	0.126	0.828628	0.823794	0.83349			LBW	EVI500	0.1042	0.819088	0.815259	0.822935
LBW	NDVI500	0.1261	0.828506	0.823677	0.833363			LBW	EVI500	0.1043	0.818935	0.815112	0.822777
LBW	NDVI500	0.1262	0.828383	0.823559	0.833235			LBW	EVI500	0.1044	0.818783	0.814964	0.822619
LBW	NDVI500	0.1263	0.828261	0.823442	0.833108			LBW	EVI500	0.1045	0.81863	0.814817	0.822461
LBW	NDVI500	0.1264	0.828139	0.823325	0.832981			LBW	EVI500	0.1046	0.818477	0.814669	0.822303
LBW	NDVI500	0.1265	0.828016	0.823208	0.832853			LBW	EVI500	0.1047	0.818325	0.814522	0.822146
LBW	NDVI500	0.1266	0.827894	0.82309	0.832726			LBW	EVI500	0.1048	0.818172	0.814374	0.821988
LBW	NDVI500	0.1267	0.827772	0.822973	0.832599			LBW	EVI500	0.1049	0.81802	0.814227	0.821831
LBW	NDVI500	0.1268	0.82765	0.822856	0.832471			LBW	EVI500	0.105	0.817867	0.814079	0.821673
LBW	NDVI500	0.1269	0.827527	0.822739	0.832344			LBW	EVI500	0.1051	0.817715	0.813932	0.821516
LBW	NDVI500	0.127	0.827405	0.822622	0.832217			LBW	EVI500	0.1052	0.817563	0.813785	0.821358
LBW	NDVI500	0.1271	0.827283	0.822504	0.83209			LBW	EVI500	0.1053	0.817411	0.813638	0.821201
LBW	NDVI500	0.1272	0.827161	0.822387	0.831963			LBW	EVI500	0.1054	0.817258	0.81349	0.821044
LBW	NDVI500	0.1273	0.827039	0.82227	0.831836			LBW	EVI500	0.1055	0.817106	0.813343	0.820887
LBW	NDVI500	0.1274	0.826917	0.822153	0.831708			LBW	EVI500	0.1056	0.816954	0.813196	0.82073
LBW	NDVI500	0.1275	0.826795	0.822036	0.831581			LBW	EVI500	0.1057	0.816802	0.813049	0.820573
LBW	NDVI500	0.1276	0.826673	0.821919	0.831454			LBW	EVI500	0.1058	0.81665	0.812902	0.820416
LBW	NDVI500	0.1277	0.826551	0.821802	0.831327			LBW	EVI500	0.1059	0.816498	0.812755	0.820259
LBW	NDVI500	0.1278	0.826429	0.821685	0.831201			LBW	EVI500	0.106	0.816346	0.812608	0.820102
LBW	NDVI500	0.1279	0.826307	0.821568	0.831074			LBW	EVI500	0.1061	0.816195	0.812461	0.819945
LBW	NDVI500	0.128	0.826185	0.821451	0.830947			LBW	EVI500	0.1062	0.816043	0.812314	0.819789
LBW	NDVI500	0.1281	0.826063	0.821334	0.83082			LBW	EVI500	0.1063	0.815891	0.812167	0.819632
LBW	NDVI500	0.1282	0.825942	0.821217	0.830693			LBW	EVI500	0.1064	0.815739	0.81202	0.819476
LBW	NDVI500	0.1283	0.82582	0.8211	0.830566			LBW	EVI500	0.1065	0.815588	0.811874	0.819319
LBW	NDVI500	0.1284	0.825698	0.820983	0.83044			LBW	EVI500	0.1066	0.815436	0.811727	0.819163
LBW	NDVI500	0.1285	0.825576	0.820867	0.830313			LBW	EVI500	0.1067	0.815285	0.81158	0.819006
LBW	NDVI500	0.1286	0.825455	0.82075	0.830186			LBW	EVI500	0.1068	0.815133	0.811433	0.81885
LBW	NDVI500	0.1287	0.825333	0.820633	0.83006			LBW	EVI500	0.1069	0.814982	0.811287	0.818694
LBW	NDVI500	0.1288	0.825211	0.820516	0.829933			LBW	EVI500	0.107	0.814831	0.81114	0.818538
LBW	NDVI500	0.1289	0.82509	0.820399	0.829806			LBW	EVI500	0.1071	0.814679	0.810994	0.818382
LBW	NDVI500	0.129	0.824968	0.820283	0.82968			LBW	EVI500	0.1072	0.814528	0.810847	0.818226
LBW	NDVI500	0.1291	0.824846	0.820166	0.829553			LBW	EVI500	0.1073	0.814377	0.810701	0.81807
LBW	NDVI500	0.1292	0.824725	0.820049	0.829427			LBW	EVI500	0.1074	0.814226	0.810554	0.817914
LBW	NDVI500	0.1293	0.824603	0.819932	0.829301			LBW	EVI500	0.1075	0.814075	0.810408	0.817758
LBW	NDVI500	0.1294	0.824482	0.819816	0.829174			LBW	EVI500	0.1076	0.813924	0.810262	0.817603
LBW	NDVI500	0.1295	0.82436	0.819699	0.829048			LBW	EVI500	0.1077	0.813773	0.810115	0.817447
LBW	NDVI500	0.1296	0.824239	0.819582	0.828921			LBW	EVI500	0.1078	0.813622	0.809969	0.817292
LBW	NDVI500	0.1297	0.824117	0.819466	0.828795			LBW	EVI500	0.1079	0.813471	0.809823	0.817136
LBW	NDVI500	0.1298	0.823996	0.819349	0.828669			LBW	EVI500	0.108	0.81332	0.809676	0.816981
LBW	NDVI500	0.1299	0.823875	0.819233	0.828543			LBW	EVI500	0.1081	0.81317	0.80953	0.816825
LBW	NDVI500	0.13	0.823753	0.819116	0.828417			LBW	EVI500	0.1082	0.813019	0.809384	0.81667
LBW	NDVI500	0.1301	0.823632	0.819	0.82829			LBW	EVI500	0.1083	0.812868	0.809238	0.816515
LBW	NDVI500	0.1302	0.823511	0.818883	0.828164			LBW	EVI500	0.1084	0.812718	0.809092	0.81636
LBW	NDVI500	0.1303	0.823389	0.818767	0.828038			LBW	EVI500	0.1085	0.812567	0.808946	0.816205
LBW	NDVI500	0.1304	0.823268	0.81865	0.827912			LBW	EVI500	0.1086	0.812417	0.8088	0.81605
LBW	NDVI500	0.1305	0.823147	0.818534	0.827786			LBW	EVI500	0.1087	0.812266	0.808654	0.815895
LBW	NDVI500	0.1306	0.823026	0.818417	0.82766			LBW	EVI500	0.1088	0.812116	0.808508	0.81574
LBW	NDVI500	0.1307	0.822905	0.818301	0.827534			LBW	EVI500	0.1089	0.811966	0.808362	0.815585
LBW	NDVI500	0.1308	0.822783	0.818184	0.827408			LBW	EVI500	0.109	0.811815	0.808217	0.81543
LBW	NDVI500	0.1309	0.822662	0.818068	0.827282			LBW	EVI500	0.1091	0.811665	0.808071	0.815276
LBW	NDVI500	0.131	0.822541	0.817952	0.827156			LBW	EVI500	0.1092	0.811515	0.807925	0.815121
LBW	NDVI500	0.1311	0.82242	0.817835	0.827031			LBW	EVI500	0.1093	0.811365	0.807779	0.814967
LBW	NDVI500	0.1312	0.822299	0.817719	0.826905			LBW	EVI500	0.1094	0.811215	0.807634	0.814812
LBW	NDVI500	0.1313	0.822178	0.817603	0.826779			LBW	EVI500	0.1095	0.811065	0.807488	0.814658
LBW	NDVI500	0.1314	0.822057	0.817487	0.826653			LBW	EVI500	0.1096	0.810915	0.807342	0.814504
LBW	NDVI500	0.1315	0.821936	0.81737	0.826528			LBW	EVI500	0.1097	0.810765	0.807197	0.814349
LBW	NDVI500	0.1316	0.821815	0.817254	0.826402			LBW	EVI500	0.1098	0.810615	0.807051	0.814195
LBW	NDVI500	0.1317	0.821694	0.817138	0.826276			LBW	EVI500	0.1099	0.810466	0.806906	0.814041
LBW	NDVI500	0.1318	0.821574	0.817022	0.826151			LBW	EVI500	0.11	0.810316	0.806761	0.813887
LBW	NDVI500	0.1319	0.821453	0.816906	0.826025			LBW	EVI500	0.1101	0.810166	0.806615	0.813733
LBW	NDVI500	0.132	0.821332	0.816789	0.8259			LBW	EVI500	0.1102	0.810017	0.80647	0.813579
LBW	NDVI500	0.1321	0.821211	0.816673	0.825774			LBW	EVI500	0.1103	0.809867	0.806324	0.813426
LBW	NDVI500	0.1322	0.82109	0.816557	0.825649			LBW	EVI500	0.1104	0.809718	0.806179	0.813272
LBW	NDVI500	0.1323	0.82097	0.816441	0.825524			LBW	EVI500	0.1105	0.809568	0.806034	0.813118
LBW	NDVI500	0.1324	0.820849	0.816325	0.825398			LBW	EVI500	0.1106	0.809419	0.805889	0.812965
LBW	NDVI500	0.1325	0.820728	0.816209	0.825273			LBW	EVI500	0.1107	0.80927	0.805744	0.812811
LBW	NDVI500	0.1326	0.820608	0.816093	0.825148			LBW	EVI500	0.1108	0.80912	0.805599	0.812658
LBW	NDVI500	0.1327	0.820487	0.815977	0.825022			LBW	EVI500	0.1109	0.808971	0.805453	0.812504
LBW	NDVI500	0.1328	0.820367	0.815861	0.824897			LBW	EVI500	0.111	0.808822	0.805308	0.812351
LBW	NDVI500	0.1329	0.820246	0.815745	0.824772			LBW	EVI500	0.1111	0.808673	0.805163	0.812198
LBW	NDVI500	0.133	0.820126	0.815629	0.824647			LBW	EVI500	0.1112	0.808524	0.805018	0.812045
LBW	NDVI500	0.1331	0.820005	0.815513	0.824522			LBW	EVI500	0.1113	0.808375	0.804874	0.811892
LBW	NDVI500	0.1332	0.819885	0.815397	0.824396			LBW	EVI500	0.1114	0.808226	0.804729	0.811738
LBW	NDVI500	0.1333	0.819764	0.815281	0.824271			LBW	EVI500	0.1115	0.808077	0.804584	0.811586
LBW	NDVI500	0.1334	0.819644	0.815166	0.824146			LBW	EVI500	0.1116	0.807928	0.804439	0.811433
LBW	NDVI500	0.1335	0.819523	0.81505	0.824021			LBW	EVI500	0.1117	0.80778	0.804294	0.81128
LBW	NDVI500	0.1336	0.819403	0.814934	0.823896			LBW	EVI500	0.1118	0.807631	0.80415	0.811127
LBW	NDVI500	0.1337	0.819283	0.814818	0.823772			LBW	EVI500	0.1119	0.807482	0.804005	0.810975
LBW	NDVI500	0.1338	0.819162	0.814702	0.823647			LBW	EVI500	0.112	0.807334	0.80386	0.810822
LBW	NDVI500	0.1339	0.819042	0.814587	0.823522			LBW	EVI500	0.1121	0.807185	0.803716	0.810669
LBW	NDVI500	0.134	0.818922	0.814471	0.823397			LBW	EVI500	0.1122	0.807037	0.803571	0.810517
LBW	NDVI500	0.1341	0.818802	0.814355	0.823272			LBW	EVI500	0.1123	0.806888	0.803427	0.810365
LBW	NDVI500	0.1342	0.818681	0.81424	0.823148			LBW	EVI500	0.1124	0.80674	0.803282	0.810212
LBW	NDVI500	0.1343	0.818561	0.814124	0.823023			LBW	EVI500	0.1125	0.806591	0.803138	0.81006
LBW	NDVI500	0.1344	0.818441	0.814008	0.822898			LBW	EVI500	0.1126	0.806443	0.802993	0.809908
LBW	NDVI500	0.1345	0.818321	0.813893	0.822773			LBW	EVI500	0.1127	0.806295	0.802849	0.809756
LBW	NDVI500	0.1346	0.818201	0.813777	0.822649			LBW	EVI500	0.1128	0.806147	0.802705	0.809604
LBW	NDVI500	0.1347	0.818081	0.813661	0.822524			LBW	EVI500	0.1129	0.805999	0.80256	0.809452
LBW	NDVI500	0.1348	0.817961	0.813546	0.8224			LBW	EVI500	0.113	0.805851	0.802416	0.8093
LBW	NDVI500	0.1349	0.817841	0.81343	0.822275			LBW	EVI500	0.1131	0.805703	0.802272	0.809148
LBW	NDVI500	0.135	0.817721	0.813315	0.822151			LBW	EVI500	0.1132	0.805555	0.802128	0.808997
LBW	NDVI500	0.1351	0.817601	0.813199	0.822026			LBW	EVI500	0.1133	0.805407	0.801984	0.808845
LBW	NDVI500	0.1352	0.817481	0.813084	0.821902			LBW	EVI500	0.1134	0.805259	0.80184	0.808693
LBW	NDVI500	0.1353	0.817361	0.812968	0.821778			LBW	EVI500	0.1135	0.805111	0.801695	0.808542
LBW	NDVI500	0.1354	0.817241	0.812853	0.821653			LBW	EVI500	0.1136	0.804964	0.801551	0.808391
LBW	NDVI500	0.1355	0.817121	0.812738	0.821529			LBW	EVI500	0.1137	0.804816	0.801408	0.808239
LBW	NDVI500	0.1356	0.817002	0.812622	0.821405			LBW	EVI500	0.1138	0.804669	0.801264	0.808088
LBW	NDVI500	0.1357	0.816882	0.812507	0.821281			LBW	EVI500	0.1139	0.804521	0.80112	0.807937
LBW	NDVI500	0.1358	0.816762	0.812391	0.821156			LBW	EVI500	0.114	0.804374	0.800976	0.807786
LBW	NDVI500	0.1359	0.816642	0.812276	0.821032			LBW	EVI500	0.1141	0.804226	0.800832	0.807635
LBW	NDVI500	0.136	0.816523	0.812161	0.820908			LBW	EVI500	0.1142	0.804079	0.800688	0.807484
LBW	NDVI500	0.1361	0.816403	0.812046	0.820784			LBW	EVI500	0.1143	0.803931	0.800545	0.807333
LBW	NDVI500	0.1362	0.816284	0.81193	0.82066			LBW	EVI500	0.1144	0.803784	0.800401	0.807182
LBW	NDVI500	0.1363	0.816164	0.811815	0.820536			LBW	EVI500	0.1145	0.803637	0.800257	0.807031
LBW	NDVI500	0.1364	0.816044	0.8117	0.820412			LBW	EVI500	0.1146	0.80349	0.800114	0.80688
LBW	NDVI500	0.1365	0.815925	0.811585	0.820288			LBW	EVI500	0.1147	0.803343	0.79997	0.80673
LBW	NDVI500	0.1366	0.815805	0.811469	0.820164			LBW	EVI500	0.1148	0.803196	0.799827	0.806579
LBW	NDVI500	0.1367	0.815686	0.811354	0.82004			LBW	EVI500	0.1149	0.803049	0.799683	0.806429
LBW	NDVI500	0.1368	0.815566	0.811239	0.819917			LBW	EVI500	0.115	0.802902	0.79954	0.806278
LBW	NDVI500	0.1369	0.815447	0.811124	0.819793			LBW	EVI500	0.1151	0.802755	0.799396	0.806128
LBW	NDVI500	0.137	0.815328	0.811009	0.819669			LBW	EVI500	0.1152	0.802608	0.799253	0.805978
LBW	NDVI500	0.1371	0.815208	0.810894	0.819545			LBW	EVI500	0.1153	0.802462	0.79911	0.805828
LBW	NDVI500	0.1372	0.815089	0.810779	0.819422			LBW	EVI500	0.1154	0.802315	0.798966	0.805677
LBW	NDVI500	0.1373	0.814969	0.810664	0.819298			LBW	EVI500	0.1155	0.802168	0.798823	0.805527
LBW	NDVI500	0.1374	0.81485	0.810549	0.819174			LBW	EVI500	0.1156	0.802022	0.79868	0.805378
LBW	NDVI500	0.1375	0.814731	0.810434	0.819051			LBW	EVI500	0.1157	0.801875	0.798537	0.805228
LBW	NDVI500	0.1376	0.814612	0.810319	0.818927			LBW	EVI500	0.1158	0.801729	0.798394	0.805078
LBW	NDVI500	0.1377	0.814492	0.810204	0.818804			LBW	EVI500	0.1159	0.801582	0.798251	0.804928
LBW	NDVI500	0.1378	0.814373	0.810089	0.81868			LBW	EVI500	0.116	0.801436	0.798108	0.804778
LBW	NDVI500	0.1379	0.814254	0.809974	0.818557			LBW	EVI500	0.1161	0.80129	0.797965	0.804629
LBW	NDVI500	0.138	0.814135	0.809859	0.818434			LBW	EVI500	0.1162	0.801144	0.797822	0.804479
LBW	NDVI500	0.1381	0.814016	0.809744	0.81831			LBW	EVI500	0.1163	0.800997	0.797679	0.80433
LBW	NDVI500	0.1382	0.813897	0.809629	0.818187			LBW	EVI500	0.1164	0.800851	0.797536	0.804181
LBW	NDVI500	0.1383	0.813778	0.809515	0.818064			LBW	EVI500	0.1165	0.800705	0.797393	0.804031
LBW	NDVI500	0.1384	0.813659	0.8094	0.81794			LBW	EVI500	0.1166	0.800559	0.79725	0.803882
LBW	NDVI500	0.1385	0.81354	0.809285	0.817817			LBW	EVI500	0.1167	0.800413	0.797107	0.803733
LBW	NDVI500	0.1386	0.813421	0.80917	0.817694			LBW	EVI500	0.1168	0.800267	0.796965	0.803584
LBW	NDVI500	0.1387	0.813302	0.809055	0.817571			LBW	EVI500	0.1169	0.800122	0.796822	0.803435
LBW	NDVI500	0.1388	0.813183	0.808941	0.817448			LBW	EVI500	0.117	0.799976	0.796679	0.803286
LBW	NDVI500	0.1389	0.813064	0.808826	0.817325			LBW	EVI500	0.1172	0.799685	0.796394	0.802988
LBW	NDVI500	0.139	0.812945	0.808711	0.817202			LBW	EVI500	0.1173	0.799539	0.796252	0.80284
LBW	NDVI500	0.1391	0.812827	0.808597	0.817079			LBW	EVI500	0.1174	0.799393	0.796109	0.802691
LBW	NDVI500	0.1392	0.812708	0.808482	0.816956			LBW	EVI500	0.1175	0.799248	0.795967	0.802543
LBW	NDVI500	0.1393	0.812589	0.808367	0.816833			LBW	EVI500	0.1176	0.799103	0.795825	0.802394
LBW	NDVI500	0.1394	0.81247	0.808253	0.81671			LBW	EVI500	0.1177	0.798957	0.795682	0.802246
LBW	NDVI500	0.1395	0.812352	0.808138	0.816587			LBW	EVI500	0.1178	0.798812	0.79554	0.802097
LBW	NDVI500	0.1396	0.812233	0.808024	0.816464			LBW	EVI500	0.1179	0.798667	0.795398	0.801949
LBW	NDVI500	0.1397	0.812114	0.807909	0.816342			LBW	EVI500	0.118	0.798522	0.795256	0.801801
LBW	NDVI500	0.1398	0.811996	0.807795	0.816219			LBW	EVI500	0.1181	0.798376	0.795113	0.801653
LBW	NDVI500	0.1399	0.811877	0.80768	0.816096			LBW	EVI500	0.1182	0.798231	0.794971	0.801505
LBW	NDVI500	0.14	0.811759	0.807566	0.815974			LBW	EVI500	0.1183	0.798086	0.794829	0.801357
LBW	NDVI500	0.1401	0.81164	0.807451	0.815851			LBW	EVI500	0.1184	0.797941	0.794687	0.801209
LBW	NDVI500	0.1402	0.811522	0.807337	0.815728			LBW	EVI500	0.1185	0.797797	0.794545	0.801061
LBW	NDVI500	0.1403	0.811403	0.807223	0.815606			LBW	EVI500	0.1186	0.797652	0.794403	0.800914
LBW	NDVI500	0.1404	0.811285	0.807108	0.815483			LBW	EVI500	0.1187	0.797507	0.794261	0.800766
LBW	NDVI500	0.1405	0.811167	0.806994	0.815361			LBW	EVI500	0.1188	0.797362	0.794119	0.800618
LBW	NDVI500	0.1406	0.811048	0.80688	0.815238			LBW	EVI500	0.1189	0.797218	0.793977	0.800471
LBW	NDVI500	0.1407	0.81093	0.806765	0.815116			LBW	EVI500	0.119	0.797073	0.793836	0.800324
LBW	NDVI500	0.1408	0.810812	0.806651	0.814994			LBW	EVI500	0.1191	0.796928	0.793694	0.800176
LBW	NDVI500	0.1409	0.810693	0.806537	0.814871			LBW	EVI500	0.1192	0.796784	0.793552	0.800029
LBW	NDVI500	0.141	0.810575	0.806422	0.814749			LBW	EVI500	0.1193	0.79664	0.793411	0.799882
LBW	NDVI500	0.1411	0.810457	0.806308	0.814627			LBW	EVI500	0.1194	0.796495	0.793269	0.799735
LBW	NDVI500	0.1412	0.810339	0.806194	0.814504			LBW	EVI500	0.1195	0.796351	0.793127	0.799588
LBW	NDVI500	0.1413	0.81022	0.80608	0.814382			LBW	EVI500	0.1196	0.796207	0.792986	0.799441
LBW	NDVI500	0.1414	0.810102	0.805966	0.81426			LBW	EVI500	0.1197	0.796062	0.792844	0.799294
LBW	NDVI500	0.1415	0.809984	0.805851	0.814138			LBW	EVI500	0.1198	0.795918	0.792703	0.799147
LBW	NDVI500	0.1416	0.809866	0.805737	0.814016			LBW	EVI500	0.1199	0.795774	0.792561	0.799
LBW	NDVI500	0.1417	0.809748	0.805623	0.813894			LBW	EVI500	0.12	0.79563	0.79242	0.798854
LBW	NDVI500	0.1418	0.80963	0.805509	0.813772			LBW	EVI500	0.1201	0.795486	0.792279	0.798707
LBW	NDVI500	0.1419	0.809512	0.805395	0.81365			LBW	EVI500	0.1202	0.795342	0.792137	0.79856
LBW	NDVI500	0.142	0.809394	0.805281	0.813528			LBW	EVI500	0.1203	0.795199	0.791996	0.798414
LBW	NDVI500	0.1421	0.809276	0.805167	0.813406			LBW	EVI500	0.1204	0.795055	0.791855	0.798268
LBW	NDVI500	0.1422	0.809158	0.805053	0.813284			LBW	EVI500	0.1205	0.794911	0.791714	0.798121
LBW	NDVI500	0.1423	0.80904	0.804939	0.813163			LBW	EVI500	0.1206	0.794767	0.791573	0.797975
LBW	NDVI500	0.1424	0.808923	0.804825	0.813041			LBW	EVI500	0.1207	0.794624	0.791432	0.797829
LBW	NDVI500	0.1425	0.808805	0.804711	0.812919			LBW	EVI500	0.1208	0.79448	0.791291	0.797683
LBW	NDVI500	0.1426	0.808687	0.804597	0.812797			LBW	EVI500	0.1209	0.794337	0.79115	0.797537
LBW	NDVI500	0.1427	0.808569	0.804484	0.812676			LBW	EVI500	0.121	0.794193	0.791009	0.797391
LBW	NDVI500	0.1428	0.808451	0.80437	0.812554			LBW	EVI500	0.1211	0.79405	0.790868	0.797245
LBW	NDVI500	0.1429	0.808334	0.804256	0.812432			LBW	EVI500	0.1212	0.793907	0.790727	0.7971
LBW	NDVI500	0.143	0.808216	0.804142	0.812311			LBW	EVI500	0.1213	0.793764	0.790586	0.796954
LBW	NDVI500	0.1431	0.808099	0.804028	0.812189			LBW	EVI500	0.1214	0.79362	0.790445	0.796808
LBW	NDVI500	0.1432	0.807981	0.803914	0.812068			LBW	EVI500	0.1215	0.793477	0.790304	0.796663
LBW	NDVI500	0.1433	0.807863	0.803801	0.811947			LBW	EVI500	0.1216	0.793334	0.790164	0.796517
LBW	NDVI500	0.1434	0.807746	0.803687	0.811825			LBW	EVI500	0.1217	0.793191	0.790023	0.796372
LBW	NDVI500	0.1435	0.807628	0.803573	0.811704			LBW	EVI500	0.1218	0.793048	0.789882	0.796227
LBW	NDVI500	0.1436	0.807511	0.80346	0.811582			LBW	EVI500	0.1219	0.792905	0.789742	0.796082
LBW	NDVI500	0.1437	0.807393	0.803346	0.811461			LBW	EVI500	0.122	0.792763	0.789601	0.795936
LBW	NDVI500	0.1438	0.807276	0.803232	0.81134			LBW	EVI500	0.1221	0.79262	0.789461	0.795791
LBW	NDVI500	0.1439	0.807158	0.803119	0.811219			LBW	EVI500	0.1222	0.792477	0.78932	0.795646
LBW	NDVI500	0.144	0.807041	0.803005	0.811098			LBW	EVI500	0.1223	0.792334	0.78918	0.795502
LBW	NDVI500	0.1441	0.806924	0.802891	0.810976			LBW	EVI500	0.1224	0.792192	0.78904	0.795357
LBW	NDVI500	0.1442	0.806806	0.802778	0.810855			LBW	EVI500	0.1225	0.792049	0.788899	0.795212
LBW	NDVI500	0.1443	0.806689	0.802664	0.810734			LBW	EVI500	0.1226	0.791907	0.788759	0.795067
LBW	NDVI500	0.1444	0.806572	0.802551	0.810613			LBW	EVI500	0.1227	0.791765	0.788619	0.794923
LBW	NDVI500	0.1445	0.806455	0.802437	0.810492			LBW	EVI500	0.1228	0.791622	0.788479	0.794778
LBW	NDVI500	0.1446	0.806338	0.802324	0.810371			LBW	EVI500	0.1229	0.79148	0.788339	0.794634
LBW	NDVI500	0.1447	0.80622	0.80221	0.81025			LBW	EVI500	0.123	0.791338	0.788198	0.794489
LBW	NDVI500	0.1448	0.806103	0.802097	0.81013			LBW	EVI500	0.1231	0.791195	0.788058	0.794345
LBW	NDVI500	0.1449	0.805986	0.801984	0.810009			LBW	EVI500	0.1232	0.791053	0.787918	0.794201
LBW	NDVI500	0.145	0.805869	0.80187	0.809888			LBW	EVI500	0.1233	0.790911	0.787778	0.794057
LBW	NDVI500	0.1451	0.805752	0.801757	0.809767			LBW	EVI500	0.1234	0.790769	0.787638	0.793913
LBW	NDVI500	0.1452	0.805635	0.801644	0.809646			LBW	EVI500	0.1235	0.790627	0.787499	0.793769
LBW	NDVI500	0.1453	0.805518	0.80153	0.809526			LBW	EVI500	0.1236	0.790486	0.787359	0.793625
LBW	NDVI500	0.1454	0.805401	0.801417	0.809405			LBW	EVI500	0.1237	0.790344	0.787219	0.793481
LBW	NDVI500	0.1455	0.805284	0.801304	0.809284			LBW	EVI500	0.1238	0.790202	0.787079	0.793337
LBW	NDVI500	0.1456	0.805167	0.80119	0.809164			LBW	EVI500	0.1239	0.79006	0.786939	0.793194
LBW	NDVI500	0.1457	0.80505	0.801077	0.809043			LBW	EVI500	0.124	0.789919	0.7868	0.79305
LBW	NDVI500	0.1458	0.804934	0.800964	0.808923			LBW	EVI500	0.1241	0.789777	0.78666	0.792907
LBW	NDVI500	0.1459	0.804817	0.800851	0.808802			LBW	EVI500	0.1242	0.789636	0.786521	0.792763
LBW	NDVI500	0.146	0.8047	0.800738	0.808682			LBW	EVI500	0.1243	0.789494	0.786381	0.79262
LBW	NDVI500	0.1461	0.804583	0.800624	0.808562			LBW	EVI500	0.1244	0.789353	0.786242	0.792476
LBW	NDVI500	0.1462	0.804467	0.800511	0.808441			LBW	EVI500	0.1245	0.789212	0.786102	0.792333
LBW	NDVI500	0.1463	0.80435	0.800398	0.808321			LBW	EVI500	0.1246	0.78907	0.785963	0.79219
LBW	NDVI500	0.1464	0.804233	0.800285	0.808201			LBW	EVI500	0.1247	0.788929	0.785823	0.792047
LBW	NDVI500	0.1465	0.804117	0.800172	0.808081			LBW	EVI500	0.1248	0.788788	0.785684	0.791904
LBW	NDVI500	0.1466	0.804	0.800059	0.80796			LBW	EVI500	0.1249	0.788647	0.785545	0.791761
LBW	NDVI500	0.1467	0.803883	0.799946	0.80784			LBW	EVI500	0.125	0.788506	0.785406	0.791618
LBW	NDVI500	0.1468	0.803767	0.799833	0.80772			LBW	EVI500	0.1251	0.788365	0.785266	0.791476
LBW	NDVI500	0.1469	0.80365	0.79972	0.8076			LBW	EVI500	0.1252	0.788224	0.785127	0.791333
LBW	NDVI500	0.147	0.803534	0.799607	0.80748			LBW	EVI500	0.1253	0.788083	0.784988	0.79119
LBW	NDVI500	0.1471	0.803418	0.799494	0.80736			LBW	EVI500	0.1254	0.787942	0.784849	0.791048
LBW	NDVI500	0.1472	0.803301	0.799381	0.80724			LBW	EVI500	0.1255	0.787802	0.78471	0.790905
LBW	NDVI500	0.1473	0.803185	0.799269	0.80712			LBW	EVI500	0.1256	0.787661	0.784571	0.790763
LBW	NDVI500	0.1474	0.803068	0.799156	0.807			LBW	EVI500	0.1257	0.78752	0.784432	0.790621
LBW	NDVI500	0.1475	0.802952	0.799043	0.80688			LBW	EVI500	0.1258	0.78738	0.784293	0.790479
LBW	NDVI500	0.1476	0.802836	0.79893	0.806761			LBW	EVI500	0.1259	0.787239	0.784155	0.790337
LBW	NDVI500	0.1477	0.80272	0.798817	0.806641			LBW	EVI500	0.126	0.787099	0.784016	0.790194
LBW	NDVI500	0.1478	0.802603	0.798704	0.806521			LBW	EVI500	0.1261	0.786959	0.783877	0.790053
LBW	NDVI500	0.1479	0.802487	0.798592	0.806402			LBW	EVI500	0.1262	0.786818	0.783738	0.789911
LBW	NDVI500	0.148	0.802371	0.798479	0.806282			LBW	EVI500	0.1263	0.786678	0.7836	0.789769
LBW	NDVI500	0.1481	0.802255	0.798366	0.806162			LBW	EVI500	0.1264	0.786538	0.783461	0.789627
LBW	NDVI500	0.1482	0.802139	0.798254	0.806043			LBW	EVI500	0.1265	0.786398	0.783322	0.789485
LBW	NDVI500	0.1483	0.802023	0.798141	0.805923			LBW	EVI500	0.1266	0.786258	0.783184	0.789344
LBW	NDVI500	0.1484	0.801907	0.798028	0.805804			LBW	EVI500	0.1267	0.786118	0.783046	0.789202
LBW	NDVI500	0.1485	0.801791	0.797916	0.805684			LBW	EVI500	0.1268	0.785978	0.782907	0.789061
LBW	NDVI500	0.1486	0.801675	0.797803	0.805565			LBW	EVI500	0.1269	0.785838	0.782769	0.78892
LBW	NDVI500	0.1487	0.801559	0.797691	0.805445			LBW	EVI500	0.127	0.785698	0.78263	0.788778
LBW	NDVI500	0.1488	0.801443	0.797578	0.805326			LBW	EVI500	0.1271	0.785559	0.782492	0.788637
LBW	NDVI500	0.1489	0.801327	0.797465	0.805207			LBW	EVI500	0.1272	0.785419	0.782354	0.788496
LBW	NDVI500	0.149	0.801211	0.797353	0.805088			LBW	EVI500	0.1273	0.785279	0.782216	0.788355
LBW	NDVI500	0.1491	0.801095	0.79724	0.804968			LBW	EVI500	0.1274	0.78514	0.782077	0.788214
LBW	NDVI500	0.1492	0.800979	0.797128	0.804849			LBW	EVI500	0.1275	0.785	0.781939	0.788073
LBW	NDVI500	0.1493	0.800864	0.797016	0.80473			LBW	EVI500	0.1276	0.784861	0.781801	0.787932
LBW	NDVI500	0.1494	0.800748	0.796903	0.804611			LBW	EVI500	0.1277	0.784721	0.781663	0.787792
LBW	NDVI500	0.1495	0.800632	0.796791	0.804492			LBW	EVI500	0.1278	0.784582	0.781525	0.787651
LBW	NDVI500	0.1496	0.800516	0.796678	0.804373			LBW	EVI500	0.1279	0.784443	0.781387	0.78751
LBW	NDVI500	0.1497	0.800401	0.796566	0.804254			LBW	EVI500	0.128	0.784304	0.78125	0.78737
LBW	NDVI500	0.1498	0.800285	0.796454	0.804135			LBW	EVI500	0.1281	0.784165	0.781112	0.78723
LBW	NDVI500	0.1499	0.80017	0.796341	0.804016			LBW	EVI500	0.1282	0.784026	0.780974	0.787089
LBW	NDVI500	0.15	0.800054	0.796229	0.803897			LBW	EVI500	0.1283	0.783887	0.780836	0.786949
LBW	NDVI500	0.1501	0.799938	0.796117	0.803778			LBW	EVI500	0.1284	0.783748	0.780698	0.786809
LBW	NDVI500	0.1502	0.799823	0.796005	0.80366			LBW	EVI500	0.1285	0.783609	0.780561	0.786669
LBW	NDVI500	0.1503	0.799708	0.795892	0.803541			LBW	EVI500	0.1286	0.78347	0.780423	0.786529
LBW	NDVI500	0.1504	0.799592	0.79578	0.803422			LBW	EVI500	0.1287	0.783331	0.780286	0.786389
LBW	NDVI500	0.1505	0.799477	0.795668	0.803303			LBW	EVI500	0.1288	0.783193	0.780148	0.786249
LBW	NDVI500	0.1506	0.799361	0.795556	0.803185			LBW	EVI500	0.1289	0.783054	0.780011	0.786109
LBW	NDVI500	0.1507	0.799246	0.795444	0.803066			LBW	EVI500	0.129	0.782915	0.779873	0.785969
LBW	NDVI500	0.1508	0.799131	0.795332	0.802948			LBW	EVI500	0.1291	0.782777	0.779736	0.78583
LBW	NDVI500	0.1509	0.799015	0.79522	0.802829			LBW	EVI500	0.1292	0.782638	0.779599	0.78569
LBW	NDVI500	0.151	0.7989	0.795108	0.802711			LBW	EVI500	0.1293	0.7825	0.779461	0.785551
LBW	NDVI500	0.1511	0.798785	0.794996	0.802592			LBW	EVI500	0.1294	0.782362	0.779324	0.785411
LBW	NDVI500	0.1512	0.79867	0.794884	0.802474			LBW	EVI500	0.1295	0.782224	0.779187	0.785272
LBW	NDVI500	0.1513	0.798555	0.794772	0.802356			LBW	EVI500	0.1296	0.782085	0.77905	0.785133
LBW	NDVI500	0.1514	0.798439	0.79466	0.802237			LBW	EVI500	0.1297	0.781947	0.778913	0.784994
LBW	NDVI500	0.1515	0.798324	0.794548	0.802119			LBW	EVI500	0.1298	0.781809	0.778776	0.784855
LBW	NDVI500	0.1516	0.798209	0.794436	0.802001			LBW	EVI500	0.1299	0.781671	0.778639	0.784716
LBW	NDVI500	0.1517	0.798094	0.794324	0.801882			LBW	EVI500	0.13	0.781533	0.778502	0.784577
LBW	NDVI500	0.1518	0.797979	0.794212	0.801764			LBW	EVI500	0.1301	0.781395	0.778365	0.784438
LBW	NDVI500	0.1519	0.797864	0.7941	0.801646			LBW	EVI500	0.1302	0.781258	0.778228	0.784299
LBW	NDVI500	0.152	0.797749	0.793988	0.801528			LBW	EVI500	0.1303	0.78112	0.778091	0.78416
LBW	NDVI500	0.1521	0.797634	0.793876	0.80141			LBW	EVI500	0.1304	0.780982	0.777954	0.784022
LBW	NDVI500	0.1522	0.79752	0.793765	0.801292			LBW	EVI500	0.1305	0.780844	0.777818	0.783883
LBW	NDVI500	0.1523	0.797405	0.793653	0.801174			LBW	EVI500	0.1306	0.780707	0.777681	0.783745
LBW	NDVI500	0.1524	0.79729	0.793541	0.801056			LBW	EVI500	0.1307	0.780569	0.777544	0.783606
LBW	NDVI500	0.1525	0.797175	0.793429	0.800938			LBW	EVI500	0.1308	0.780432	0.777408	0.783468
LBW	NDVI500	0.1526	0.79706	0.793318	0.800821			LBW	EVI500	0.1309	0.780295	0.777271	0.78333
LBW	NDVI500	0.1527	0.796946	0.793206	0.800703			LBW	EVI500	0.131	0.780157	0.777135	0.783192
LBW	NDVI500	0.1528	0.796831	0.793094	0.800585			LBW	EVI500	0.1311	0.78002	0.776998	0.783054
LBW	NDVI500	0.1529	0.796716	0.792983	0.800467			LBW	EVI500	0.1312	0.779883	0.776862	0.782916
LBW	NDVI500	0.153	0.796602	0.792871	0.80035			LBW	EVI500	0.1313	0.779746	0.776726	0.782778
LBW	NDVI500	0.1531	0.796487	0.79276	0.800232			LBW	EVI500	0.1314	0.779609	0.776589	0.78264
LBW	NDVI500	0.1532	0.796372	0.792648	0.800114			LBW	EVI500	0.1315	0.779472	0.776453	0.782502
LBW	NDVI500	0.1533	0.796258	0.792536	0.799997			LBW	EVI500	0.1316	0.779335	0.776317	0.782364
LBW	NDVI500	0.1534	0.796143	0.792425	0.799879			LBW	EVI500	0.1317	0.779198	0.776181	0.782227
LBW	NDVI500	0.1535	0.796029	0.792313	0.799762			LBW	EVI500	0.1318	0.779061	0.776045	0.782089
LBW	NDVI500	0.1536	0.795914	0.792202	0.799644			LBW	EVI500	0.1319	0.778924	0.775909	0.781952
LBW	NDVI500	0.1537	0.7958	0.792091	0.799527			LBW	EVI500	0.132	0.778788	0.775773	0.781815
LBW	NDVI500	0.1538	0.795686	0.791979	0.79941			LBW	EVI500	0.1321	0.778651	0.775637	0.781677
LBW	NDVI500	0.1539	0.795571	0.791868	0.799292			LBW	EVI500	0.1322	0.778515	0.775501	0.78154
LBW	NDVI500	0.154	0.795457	0.791756	0.799175			LBW	EVI500	0.1323	0.778378	0.775365	0.781403
LBW	NDVI500	0.1541	0.795343	0.791645	0.799058			LBW	EVI500	0.1324	0.778242	0.775229	0.781266
LBW	NDVI500	0.1542	0.795228	0.791534	0.798941			LBW	EVI500	0.1325	0.778105	0.775093	0.781129
LBW	NDVI500	0.1543	0.795114	0.791422	0.798823			LBW	EVI500	0.1326	0.777969	0.774958	0.780992
LBW	NDVI500	0.1544	0.795	0.791311	0.798706			LBW	EVI500	0.1327	0.777833	0.774822	0.780855
LBW	NDVI500	0.1545	0.794886	0.7912	0.798589			LBW	EVI500	0.1328	0.777697	0.774686	0.780718
LBW	NDVI500	0.1546	0.794772	0.791089	0.798472			LBW	EVI500	0.1329	0.77756	0.774551	0.780582
LBW	NDVI500	0.1547	0.794658	0.790977	0.798355			LBW	EVI500	0.133	0.777424	0.774415	0.780445
LBW	NDVI500	0.1548	0.794544	0.790866	0.798238			LBW	EVI500	0.1331	0.777288	0.77428	0.780309
LBW	NDVI500	0.1549	0.79443	0.790755	0.798121			LBW	EVI500	0.1332	0.777152	0.774144	0.780172
LBW	NDVI500	0.155	0.794316	0.790644	0.798004			LBW	EVI500	0.1333	0.777017	0.774009	0.780036
LBW	NDVI500	0.1551	0.794202	0.790533	0.797888			LBW	EVI500	0.1334	0.776881	0.773874	0.7799
LBW	NDVI500	0.1552	0.794088	0.790422	0.797771			LBW	EVI500	0.1335	0.776745	0.773738	0.779763
LBW	NDVI500	0.1553	0.793974	0.79031	0.797654			LBW	EVI500	0.1336	0.776609	0.773603	0.779627
LBW	NDVI500	0.1554	0.79386	0.790199	0.797537			LBW	EVI500	0.1337	0.776474	0.773468	0.779491
LBW	NDVI500	0.1555	0.793746	0.790088	0.797421			LBW	EVI500	0.1338	0.776338	0.773333	0.779355
LBW	NDVI500	0.1556	0.793632	0.789977	0.797304			LBW	EVI500	0.1339	0.776203	0.773198	0.77922
LBW	NDVI500	0.1557	0.793518	0.789866	0.797187			LBW	EVI500	0.134	0.776067	0.773063	0.779084
LBW	NDVI500	0.1558	0.793405	0.789755	0.797071			LBW	EVI500	0.1341	0.775932	0.772928	0.778948
LBW	NDVI500	0.1559	0.793291	0.789644	0.796954			LBW	EVI500	0.1342	0.775797	0.772793	0.778812
LBW	NDVI500	0.156	0.793177	0.789533	0.796838			LBW	EVI500	0.1343	0.775662	0.772658	0.778677
LBW	NDVI500	0.1561	0.793064	0.789423	0.796721			LBW	EVI500	0.1344	0.775526	0.772523	0.778541
LBW	NDVI500	0.1562	0.79295	0.789312	0.796605			LBW	EVI500	0.1345	0.775391	0.772388	0.778406
LBW	NDVI500	0.1563	0.792836	0.789201	0.796489			LBW	EVI500	0.1346	0.775256	0.772254	0.778271
LBW	NDVI500	0.1564	0.792723	0.78909	0.796372			LBW	EVI500	0.1347	0.775121	0.772119	0.778135
LBW	NDVI500	0.1565	0.792609	0.788979	0.796256			LBW	EVI500	0.1348	0.774986	0.771984	0.778
LBW	NDVI500	0.1566	0.792496	0.788868	0.79614			LBW	EVI500	0.1349	0.774852	0.77185	0.777865
LBW	NDVI500	0.1567	0.792382	0.788758	0.796024			LBW	EVI500	0.135	0.774717	0.771715	0.77773
LBW	NDVI500	0.1568	0.792269	0.788647	0.795908			LBW	EVI500	0.1351	0.774582	0.771581	0.777595
LBW	NDVI500	0.1569	0.792155	0.788536	0.795791			LBW	EVI500	0.1352	0.774447	0.771446	0.77746
LBW	NDVI500	0.157	0.792042	0.788425	0.795675			LBW	EVI500	0.1353	0.774313	0.771312	0.777326
LBW	NDVI500	0.1571	0.791929	0.788315	0.795559			LBW	EVI500	0.1354	0.774178	0.771178	0.777191
LBW	NDVI500	0.1572	0.791815	0.788204	0.795443			LBW	EVI500	0.1355	0.774044	0.771043	0.777056
LBW	NDVI500	0.1573	0.791702	0.788094	0.795327			LBW	EVI500	0.1356	0.77391	0.770909	0.776922
LBW	NDVI500	0.1574	0.791589	0.787983	0.795212			LBW	EVI500	0.1357	0.773775	0.770775	0.776787
LBW	NDVI500	0.1575	0.791476	0.787872	0.795096			LBW	EVI500	0.1358	0.773641	0.770641	0.776653
LBW	NDVI500	0.1576	0.791363	0.787762	0.79498			LBW	EVI500	0.1359	0.773507	0.770507	0.776518
LBW	NDVI500	0.1577	0.791249	0.787651	0.794864			LBW	EVI500	0.136	0.773373	0.770373	0.776384
LBW	NDVI500	0.1578	0.791136	0.787541	0.794748			LBW	EVI500	0.1361	0.773239	0.770239	0.77625
LBW	NDVI500	0.1579	0.791023	0.78743	0.794633			LBW	EVI500	0.1362	0.773105	0.770105	0.776116
LBW	NDVI500	0.158	0.79091	0.78732	0.794517			LBW	EVI500	0.1363	0.772971	0.769971	0.775982
LBW	NDVI500	0.1581	0.790797	0.787209	0.794401			LBW	EVI500	0.1364	0.772837	0.769837	0.775848
LBW	NDVI500	0.1582	0.790684	0.787099	0.794286			LBW	EVI500	0.1365	0.772703	0.769703	0.775714
LBW	NDVI500	0.1583	0.790571	0.786988	0.79417			LBW	EVI500	0.1366	0.772569	0.76957	0.775581
LBW	NDVI500	0.1584	0.790458	0.786878	0.794055			LBW	EVI500	0.1367	0.772436	0.769436	0.775447
LBW	NDVI500	0.1585	0.790345	0.786768	0.793939			LBW	EVI500	0.1368	0.772302	0.769302	0.775313
LBW	NDVI500	0.1586	0.790233	0.786657	0.793824			LBW	EVI500	0.1369	0.772168	0.769169	0.77518
LBW	NDVI500	0.1587	0.79012	0.786547	0.793708			LBW	EVI500	0.137	0.772035	0.769035	0.775046
LBW	NDVI500	0.1588	0.790007	0.786437	0.793593			LBW	EVI500	0.1371	0.771902	0.768902	0.774913
LBW	NDVI500	0.1589	0.789894	0.786327	0.793478			LBW	EVI500	0.1372	0.771768	0.768768	0.77478
LBW	NDVI500	0.159	0.789781	0.786216	0.793363			LBW	EVI500	0.1373	0.771635	0.768635	0.774646
LBW	NDVI500	0.1591	0.789669	0.786106	0.793247			LBW	EVI500	0.1374	0.771502	0.768502	0.774513
LBW	NDVI500	0.1592	0.789556	0.785996	0.793132			LBW	EVI500	0.1375	0.771369	0.768369	0.77438
LBW	NDVI500	0.1593	0.789443	0.785886	0.793017			LBW	EVI500	0.1376	0.771235	0.768235	0.774247
LBW	NDVI500	0.1594	0.789331	0.785776	0.792902			LBW	EVI500	0.1377	0.771102	0.768102	0.774114
LBW	NDVI500	0.1595	0.789218	0.785666	0.792787			LBW	EVI500	0.1378	0.770969	0.767969	0.773981
LBW	NDVI500	0.1596	0.789106	0.785555	0.792672			LBW	EVI500	0.1379	0.770837	0.767836	0.773849
LBW	NDVI500	0.1597	0.788993	0.785445	0.792557			LBW	EVI500	0.138	0.770704	0.767703	0.773716
LBW	NDVI500	0.1598	0.788881	0.785335	0.792442			LBW	EVI500	0.1381	0.770571	0.76757	0.773583
LBW	NDVI500	0.1599	0.788768	0.785225	0.792327			LBW	EVI500	0.1382	0.770438	0.767437	0.773451
LBW	NDVI500	0.16	0.788656	0.785115	0.792212			LBW	EVI500	0.1383	0.770306	0.767304	0.773319
LBW	NDVI500	0.1601	0.788543	0.785005	0.792098			LBW	EVI500	0.1384	0.770173	0.767172	0.773186
LBW	NDVI500	0.1602	0.788431	0.784895	0.791983			LBW	EVI500	0.1385	0.770041	0.767039	0.773054
LBW	NDVI500	0.1603	0.788319	0.784785	0.791868			LBW	EVI500	0.1386	0.769908	0.766906	0.772922
LBW	NDVI500	0.1604	0.788207	0.784675	0.791753			LBW	EVI500	0.1387	0.769776	0.766774	0.77279
LBW	NDVI500	0.1605	0.788094	0.784566	0.791639			LBW	EVI500	0.1388	0.769643	0.766641	0.772658
LBW	NDVI500	0.1606	0.787982	0.784456	0.791524			LBW	EVI500	0.1389	0.769511	0.766509	0.772526
LBW	NDVI500	0.1607	0.78787	0.784346	0.79141			LBW	EVI500	0.139	0.769379	0.766376	0.772394
LBW	NDVI500	0.1608	0.787758	0.784236	0.791295			LBW	EVI500	0.1391	0.769247	0.766244	0.772262
LBW	NDVI500	0.1609	0.787646	0.784126	0.791181			LBW	EVI500	0.1392	0.769115	0.766111	0.77213
LBW	NDVI500	0.161	0.787534	0.784017	0.791066			LBW	EVI500	0.1393	0.768983	0.765979	0.771998
LBW	NDVI500	0.1611	0.787421	0.783907	0.790952			LBW	EVI500	0.1394	0.768851	0.765847	0.771867
LBW	NDVI500	0.1612	0.787309	0.783797	0.790838			LBW	EVI500	0.1395	0.768719	0.765715	0.771735
LBW	NDVI500	0.1613	0.787197	0.783687	0.790723			LBW	EVI500	0.1396	0.768587	0.765583	0.771604
LBW	NDVI500	0.1614	0.787085	0.783578	0.790609			LBW	EVI500	0.1397	0.768456	0.76545	0.771473
LBW	NDVI500	0.1615	0.786974	0.783468	0.790495			LBW	EVI500	0.1398	0.768324	0.765318	0.771341
LBW	NDVI500	0.1616	0.786862	0.783358	0.790381			LBW	EVI500	0.1399	0.768192	0.765186	0.77121
LBW	NDVI500	0.1617	0.78675	0.783249	0.790266			LBW	EVI500	0.14	0.768061	0.765055	0.771079
LBW	NDVI500	0.1618	0.786638	0.783139	0.790152			LBW	EVI500	0.1401	0.767929	0.764923	0.770948
LBW	NDVI500	0.1619	0.786526	0.78303	0.790038			LBW	EVI500	0.1402	0.767798	0.764791	0.770817
LBW	NDVI500	0.162	0.786414	0.78292	0.789924			LBW	EVI500	0.1403	0.767667	0.764659	0.770686
LBW	NDVI500	0.1621	0.786303	0.782811	0.78981			LBW	EVI500	0.1404	0.767535	0.764527	0.770555
LBW	NDVI500	0.1622	0.786191	0.782701	0.789696			LBW	EVI500	0.1405	0.767404	0.764396	0.770425
LBW	NDVI500	0.1623	0.786079	0.782592	0.789583			LBW	EVI500	0.1406	0.767273	0.764264	0.770294
LBW	NDVI500	0.1624	0.785968	0.782482	0.789469			LBW	EVI500	0.1407	0.767142	0.764133	0.770163
LBW	NDVI500	0.1625	0.785856	0.782373	0.789355			LBW	EVI500	0.1408	0.767011	0.764001	0.770033
LBW	NDVI500	0.1626	0.785745	0.782263	0.789241			LBW	EVI500	0.1409	0.76688	0.76387	0.769903
LBW	NDVI500	0.1627	0.785633	0.782154	0.789127			LBW	EVI500	0.141	0.766749	0.763738	0.769772
LBW	NDVI500	0.1628	0.785522	0.782045	0.789014			LBW	EVI500	0.1411	0.766619	0.763607	0.769642
LBW	NDVI500	0.1629	0.78541	0.781935	0.7889			LBW	EVI500	0.1412	0.766488	0.763476	0.769512
LBW	NDVI500	0.163	0.785299	0.781826	0.788787			LBW	EVI500	0.1413	0.766357	0.763344	0.769382
LBW	NDVI500	0.1631	0.785187	0.781717	0.788673			LBW	EVI500	0.1414	0.766227	0.763213	0.769252
LBW	NDVI500	0.1632	0.785076	0.781608	0.788559			LBW	EVI500	0.1415	0.766096	0.763082	0.769122
LBW	NDVI500	0.1633	0.784964	0.781498	0.788446			LBW	EVI500	0.1416	0.765966	0.762951	0.768992
LBW	NDVI500	0.1634	0.784853	0.781389	0.788333			LBW	EVI500	0.1417	0.765835	0.76282	0.768862
LBW	NDVI500	0.1635	0.784742	0.78128	0.788219			LBW	EVI500	0.1418	0.765705	0.762689	0.768732
LBW	NDVI500	0.1636	0.784631	0.781171	0.788106			LBW	EVI500	0.1419	0.765575	0.762558	0.768603
LBW	NDVI500	0.1637	0.784519	0.781062	0.787993			LBW	EVI500	0.142	0.765444	0.762427	0.768473
LBW	NDVI500	0.1638	0.784408	0.780953	0.787879			LBW	EVI500	0.1421	0.765314	0.762297	0.768344
LBW	NDVI500	0.1639	0.784297	0.780843	0.787766			LBW	EVI500	0.1422	0.765184	0.762166	0.768214
LBW	NDVI500	0.164	0.784186	0.780734	0.787653			LBW	EVI500	0.1423	0.765054	0.762035	0.768085
LBW	NDVI500	0.1641	0.784075	0.780625	0.78754			LBW	EVI500	0.1424	0.764924	0.761905	0.767956
LBW	NDVI500	0.1642	0.783964	0.780516	0.787427			LBW	EVI500	0.1425	0.764794	0.761774	0.767827
LBW	NDVI500	0.1643	0.783853	0.780407	0.787314			LBW	EVI500	0.1426	0.764665	0.761644	0.767697
LBW	NDVI500	0.1644	0.783742	0.780298	0.787201			LBW	EVI500	0.1427	0.764535	0.761513	0.767568
LBW	NDVI500	0.1645	0.783631	0.780189	0.787088			LBW	EVI500	0.1428	0.764405	0.761383	0.76744
LBW	NDVI500	0.1646	0.78352	0.780081	0.786975			LBW	EVI500	0.1429	0.764276	0.761252	0.767311
LBW	NDVI500	0.1647	0.783409	0.779972	0.786862			LBW	EVI500	0.143	0.764146	0.761122	0.767182
LBW	NDVI500	0.1648	0.783298	0.779863	0.786749			LBW	EVI500	0.1431	0.764017	0.760992	0.767053
LBW	NDVI500	0.1649	0.783188	0.779754	0.786636			LBW	EVI500	0.1432	0.763887	0.760862	0.766925
LBW	NDVI500	0.165	0.783077	0.779645	0.786524			LBW	EVI500	0.1433	0.763758	0.760732	0.766796
LBW	NDVI500	0.1651	0.782966	0.779536	0.786411			LBW	EVI500	0.1434	0.763629	0.760602	0.766668
LBW	NDVI500	0.1652	0.782855	0.779428	0.786298			LBW	EVI500	0.1435	0.763499	0.760472	0.766539
LBW	NDVI500	0.1653	0.782745	0.779319	0.786185			LBW	EVI500	0.1436	0.76337	0.760342	0.766411
LBW	NDVI500	0.1654	0.782634	0.77921	0.786073			LBW	EVI500	0.1437	0.763241	0.760212	0.766283
LBW	NDVI500	0.1655	0.782523	0.779101	0.78596			LBW	EVI500	0.1438	0.763112	0.760082	0.766154
LBW	NDVI500	0.1656	0.782413	0.778993	0.785848			LBW	EVI500	0.1439	0.762983	0.759952	0.766026
LBW	NDVI500	0.1657	0.782302	0.778884	0.785735			LBW	EVI500	0.144	0.762854	0.759823	0.765898
LBW	NDVI500	0.1658	0.782192	0.778775	0.785623			LBW	EVI500	0.1441	0.762726	0.759693	0.76577
LBW	NDVI500	0.1659	0.782081	0.778667	0.785511			LBW	EVI500	0.1442	0.762597	0.759563	0.765643
LBW	NDVI500	0.166	0.781971	0.778558	0.785398			LBW	EVI500	0.1443	0.762468	0.759434	0.765515
LBW	NDVI500	0.1661	0.78186	0.77845	0.785286			LBW	EVI500	0.1444	0.76234	0.759304	0.765387
LBW	NDVI500	0.1662	0.78175	0.778341	0.785174			LBW	EVI500	0.1445	0.762211	0.759175	0.765259
LBW	NDVI500	0.1663	0.78164	0.778233	0.785062			LBW	EVI500	0.1446	0.762083	0.759046	0.765132
LBW	NDVI500	0.1664	0.781529	0.778124	0.784949			LBW	EVI500	0.1447	0.761954	0.758916	0.765004
LBW	NDVI500	0.1665	0.781419	0.778016	0.784837			LBW	EVI500	0.1448	0.761826	0.758787	0.764877
LBW	NDVI500	0.1666	0.781309	0.777907	0.784725			LBW	EVI500	0.1449	0.761698	0.758658	0.76475
LBW	NDVI500	0.1667	0.781199	0.777799	0.784613			LBW	EVI500	0.145	0.761569	0.758529	0.764622
LBW	NDVI500	0.1668	0.781088	0.777691	0.784501			LBW	EVI500	0.1451	0.761441	0.7584	0.764495
LBW	NDVI500	0.1669	0.780978	0.777582	0.784389			LBW	EVI500	0.1452	0.761313	0.758271	0.764368
LBW	NDVI500	0.167	0.780868	0.777474	0.784277			LBW	EVI500	0.1453	0.761185	0.758142	0.764241
LBW	NDVI500	0.1671	0.780758	0.777366	0.784165			LBW	EVI500	0.1454	0.761057	0.758013	0.764114
LBW	NDVI500	0.1672	0.780648	0.777257	0.784054			LBW	EVI500	0.1455	0.76093	0.757884	0.763987
LBW	NDVI500	0.1673	0.780538	0.777149	0.783942			LBW	EVI500	0.1456	0.760802	0.757755	0.763861
LBW	NDVI500	0.1674	0.780428	0.777041	0.78383			LBW	EVI500	0.1457	0.760674	0.757626	0.763734
LBW	NDVI500	0.1675	0.780318	0.776933	0.783718			LBW	EVI500	0.1458	0.760546	0.757498	0.763607
LBW	NDVI500	0.1676	0.780208	0.776824	0.783607			LBW	EVI500	0.1459	0.760419	0.757369	0.763481
LBW	NDVI500	0.1677	0.780098	0.776716	0.783495			LBW	EVI500	0.146	0.760291	0.757241	0.763354
LBW	NDVI500	0.1678	0.779988	0.776608	0.783384			LBW	EVI500	0.1461	0.760164	0.757112	0.763228
LBW	NDVI500	0.1679	0.779879	0.7765	0.783272			LBW	EVI500	0.1462	0.760036	0.756984	0.763102
LBW	NDVI500	0.168	0.779769	0.776392	0.783161			LBW	EVI500	0.1463	0.759909	0.756855	0.762975
LBW	NDVI500	0.1681	0.779659	0.776284	0.783049			LBW	EVI500	0.1464	0.759782	0.756727	0.762849
LBW	NDVI500	0.1682	0.779549	0.776176	0.782938			LBW	EVI500	0.1465	0.759655	0.756599	0.762723
LBW	NDVI500	0.1683	0.77944	0.776068	0.782826			LBW	EVI500	0.1466	0.759528	0.75647	0.762597
LBW	NDVI500	0.1684	0.77933	0.77596	0.782715			LBW	EVI500	0.1467	0.759401	0.756342	0.762471
LBW	NDVI500	0.1685	0.77922	0.775852	0.782604			LBW	EVI500	0.1468	0.759274	0.756214	0.762345
LBW	NDVI500	0.1686	0.779111	0.775744	0.782492			LBW	EVI500	0.1469	0.759147	0.756086	0.76222
LBW	NDVI500	0.1687	0.779001	0.775636	0.782381			LBW	EVI500	0.147	0.75902	0.755958	0.762094
LBW	NDVI500	0.1688	0.778892	0.775528	0.78227			LBW	EVI500	0.1471	0.758893	0.75583	0.761968
LBW	NDVI500	0.1689	0.778782	0.77542	0.782159			LBW	EVI500	0.1472	0.758766	0.755703	0.761843
LBW	NDVI500	0.169	0.778673	0.775312	0.782048			LBW	EVI500	0.1473	0.75864	0.755575	0.761717
LBW	NDVI500	0.1691	0.778563	0.775204	0.781937			LBW	EVI500	0.1474	0.758513	0.755447	0.761592
LBW	NDVI500	0.1692	0.778454	0.775097	0.781826			LBW	EVI500	0.1475	0.758387	0.755319	0.761466
LBW	NDVI500	0.1693	0.778345	0.774989	0.781715			LBW	EVI500	0.1476	0.75826	0.755192	0.761341
LBW	NDVI500	0.1694	0.778235	0.774881	0.781604			LBW	EVI500	0.1477	0.758134	0.755064	0.761216
LBW	NDVI500	0.1695	0.778126	0.774773	0.781493			LBW	EVI500	0.1478	0.758008	0.754937	0.761091
LBW	NDVI500	0.1696	0.778017	0.774666	0.781383			LBW	EVI500	0.1479	0.757881	0.754809	0.760966
LBW	NDVI500	0.1697	0.777908	0.774558	0.781272			LBW	EVI500	0.148	0.757755	0.754682	0.760841
LBW	NDVI500	0.1698	0.777798	0.77445	0.781161			LBW	EVI500	0.1481	0.757629	0.754555	0.760716
LBW	NDVI500	0.1699	0.777689	0.774343	0.78105			LBW	EVI500	0.1482	0.757503	0.754427	0.760591
LBW	NDVI500	0.17	0.77758	0.774235	0.78094			LBW	EVI500	0.1483	0.757377	0.7543	0.760467
LBW	NDVI500	0.1701	0.777471	0.774128	0.780829			LBW	EVI500	0.1484	0.757251	0.754173	0.760342
LBW	NDVI500	0.1702	0.777362	0.77402	0.780719			LBW	EVI500	0.1485	0.757126	0.754046	0.760218
LBW	NDVI500	0.1703	0.777253	0.773913	0.780608			LBW	EVI500	0.1486	0.757	0.753919	0.760093
LBW	NDVI500	0.1704	0.777144	0.773805	0.780498			LBW	EVI500	0.1487	0.756874	0.753792	0.759969
LBW	NDVI500	0.1705	0.777035	0.773698	0.780387			LBW	EVI500	0.1488	0.756748	0.753665	0.759844
LBW	NDVI500	0.1706	0.776926	0.77359	0.780277			LBW	EVI500	0.1489	0.756623	0.753538	0.75972
LBW	NDVI500	0.1707	0.776817	0.773483	0.780166			LBW	EVI500	0.149	0.756497	0.753412	0.759596
LBW	NDVI500	0.1708	0.776709	0.773375	0.780056			LBW	EVI500	0.1491	0.756372	0.753285	0.759472
LBW	NDVI500	0.1709	0.7766	0.773268	0.779946			LBW	EVI500	0.1492	0.756247	0.753158	0.759348
LBW	NDVI500	0.171	0.776491	0.773161	0.779836			LBW	EVI500	0.1493	0.756121	0.753032	0.759224
LBW	NDVI500	0.1711	0.776382	0.773053	0.779726			LBW	EVI500	0.1494	0.755996	0.752905	0.7591
LBW	NDVI500	0.1712	0.776274	0.772946	0.779615			LBW	EVI500	0.1495	0.755871	0.752779	0.758976
LBW	NDVI500	0.1713	0.776165	0.772839	0.779505			LBW	EVI500	0.1496	0.755746	0.752652	0.758853
LBW	NDVI500	0.1714	0.776056	0.772731	0.779395			LBW	EVI500	0.1497	0.755621	0.752526	0.758729
LBW	NDVI500	0.1715	0.775948	0.772624	0.779285			LBW	EVI500	0.1498	0.755496	0.7524	0.758605
LBW	NDVI500	0.1716	0.775839	0.772517	0.779175			LBW	EVI500	0.1499	0.755371	0.752274	0.758482
LBW	NDVI500	0.1717	0.775731	0.77241	0.779065			LBW	EVI500	0.15	0.755247	0.752147	0.758358
LBW	NDVI500	0.1718	0.775622	0.772303	0.778956			LBW	EVI500	0.1501	0.755122	0.752021	0.758235
LBW	NDVI500	0.1719	0.775514	0.772196	0.778846			LBW	EVI500	0.1502	0.754997	0.751895	0.758112
LBW	NDVI500	0.172	0.775405	0.772089	0.778736			LBW	EVI500	0.1503	0.754873	0.751769	0.757989
LBW	NDVI500	0.1721	0.775297	0.771981	0.778626			LBW	EVI500	0.1504	0.754748	0.751643	0.757866
LBW	NDVI500	0.1722	0.775188	0.771874	0.778517			LBW	EVI500	0.1505	0.754624	0.751518	0.757743
LBW	NDVI500	0.1723	0.77508	0.771767	0.778407			LBW	EVI500	0.1506	0.754499	0.751392	0.75762
LBW	NDVI500	0.1724	0.774972	0.77166	0.778297			LBW	EVI500	0.1507	0.754375	0.751266	0.757497
LBW	NDVI500	0.1725	0.774863	0.771553	0.778188			LBW	EVI500	0.1508	0.754251	0.75114	0.757374
LBW	NDVI500	0.1726	0.774755	0.771446	0.778078			LBW	EVI500	0.1509	0.754127	0.751015	0.757251
LBW	NDVI500	0.1727	0.774647	0.77134	0.777969			LBW	EVI500	0.151	0.754002	0.750889	0.757129
LBW	NDVI500	0.1728	0.774539	0.771233	0.777859			LBW	EVI500	0.1511	0.753878	0.750764	0.757006
LBW	NDVI500	0.1729	0.774431	0.771126	0.77775			LBW	EVI500	0.1512	0.753755	0.750638	0.756884
LBW	NDVI500	0.173	0.774323	0.771019	0.777641			LBW	EVI500	0.1514	0.753507	0.750388	0.756639
LBW	NDVI500	0.1731	0.774215	0.770912	0.777531			LBW	EVI500	0.1515	0.753383	0.750263	0.756516
LBW	NDVI500	0.1732	0.774107	0.770805	0.777422			LBW	EVI500	0.1516	0.753259	0.750137	0.756394
LBW	NDVI500	0.1733	0.773999	0.770699	0.777313			LBW	EVI500	0.1517	0.753136	0.750012	0.756272
LBW	NDVI500	0.1734	0.773891	0.770592	0.777204			LBW	EVI500	0.1518	0.753012	0.749887	0.75615
LBW	NDVI500	0.1735	0.773783	0.770485	0.777094			LBW	EVI500	0.1519	0.752889	0.749762	0.756028
LBW	NDVI500	0.1736	0.773675	0.770378	0.776985			LBW	EVI500	0.152	0.752765	0.749638	0.755906
LBW	NDVI500	0.1737	0.773567	0.770272	0.776876			LBW	EVI500	0.1521	0.752642	0.749513	0.755784
LBW	NDVI500	0.1738	0.773459	0.770165	0.776767			LBW	EVI500	0.1522	0.752519	0.749388	0.755663
LBW	NDVI500	0.1739	0.773351	0.770059	0.776658			LBW	EVI500	0.1523	0.752396	0.749263	0.755541
LBW	NDVI500	0.174	0.773244	0.769952	0.776549			LBW	EVI500	0.1524	0.752272	0.749139	0.75542
LBW	NDVI500	0.1741	0.773136	0.769845	0.776441			LBW	EVI500	0.1525	0.752149	0.749014	0.755298
LBW	NDVI500	0.1742	0.773028	0.769739	0.776332			LBW	EVI500	0.1526	0.752026	0.748889	0.755177
LBW	NDVI500	0.1743	0.772921	0.769632	0.776223			LBW	EVI500	0.1527	0.751904	0.748765	0.755055
LBW	NDVI500	0.1744	0.772813	0.769526	0.776114			LBW	EVI500	0.1528	0.751781	0.748641	0.754934
LBW	NDVI500	0.1745	0.772705	0.769419	0.776005			LBW	EVI500	0.1529	0.751658	0.748516	0.754813
LBW	NDVI500	0.1746	0.772598	0.769313	0.775897			LBW	EVI500	0.153	0.751535	0.748392	0.754692
LBW	NDVI500	0.1747	0.77249	0.769207	0.775788			LBW	EVI500	0.1531	0.751413	0.748268	0.754571
LBW	NDVI500	0.1748	0.772383	0.7691	0.77568			LBW	EVI500	0.1532	0.75129	0.748144	0.75445
LBW	NDVI500	0.1749	0.772275	0.768994	0.775571			LBW	EVI500	0.1533	0.751168	0.74802	0.754329
LBW	NDVI500	0.175	0.772168	0.768887	0.775463			LBW	EVI500	0.1534	0.751045	0.747896	0.754208
LBW	NDVI500	0.1751	0.772061	0.768781	0.775354			LBW	EVI500	0.1535	0.750923	0.747772	0.754087
LBW	NDVI500	0.1752	0.771953	0.768675	0.775246			LBW	EVI500	0.1536	0.7508	0.747648	0.753966
LBW	NDVI500	0.1753	0.771846	0.768569	0.775137			LBW	EVI500	0.1537	0.750678	0.747524	0.753846
LBW	NDVI500	0.1754	0.771739	0.768462	0.775029			LBW	EVI500	0.1538	0.750556	0.7474	0.753725
LBW	NDVI500	0.1755	0.771632	0.768356	0.774921			LBW	EVI500	0.1539	0.750434	0.747276	0.753605
LBW	NDVI500	0.1756	0.771524	0.76825	0.774813			LBW	EVI500	0.154	0.750312	0.747153	0.753485
LBW	NDVI500	0.1757	0.771417	0.768144	0.774704			LBW	EVI500	0.1541	0.75019	0.747029	0.753364
LBW	NDVI500	0.1758	0.77131	0.768038	0.774596			LBW	EVI500	0.1542	0.750068	0.746906	0.753244
LBW	NDVI500	0.1759	0.771203	0.767932	0.774488			LBW	EVI500	0.1543	0.749946	0.746782	0.753124
LBW	NDVI500	0.176	0.771096	0.767826	0.77438			LBW	EVI500	0.1544	0.749825	0.746659	0.753004
LBW	NDVI500	0.1761	0.770989	0.76772	0.774272			LBW	EVI500	0.1545	0.749703	0.746536	0.752884
LBW	NDVI500	0.1762	0.770882	0.767614	0.774164			LBW	EVI500	0.1546	0.749581	0.746412	0.752764
LBW	NDVI500	0.1763	0.770775	0.767508	0.774056			LBW	EVI500	0.1547	0.74946	0.746289	0.752644
LBW	NDVI500	0.1764	0.770668	0.767402	0.773948			LBW	EVI500	0.1548	0.749339	0.746166	0.752524
LBW	NDVI500	0.1765	0.770561	0.767296	0.77384			LBW	EVI500	0.1549	0.749217	0.746043	0.752405
LBW	NDVI500	0.1766	0.770454	0.76719	0.773733			LBW	EVI500	0.155	0.749096	0.74592	0.752285
LBW	NDVI500	0.1767	0.770347	0.767084	0.773625			LBW	EVI500	0.1551	0.748975	0.745797	0.752165
LBW	NDVI500	0.1768	0.770241	0.766978	0.773517			LBW	EVI500	0.1552	0.748853	0.745674	0.752046
LBW	NDVI500	0.1769	0.770134	0.766872	0.773409			LBW	EVI500	0.1553	0.748732	0.745552	0.751927
LBW	NDVI500	0.177	0.770027	0.766766	0.773302			LBW	EVI500	0.1554	0.748611	0.745429	0.751807
LBW	NDVI500	0.1771	0.76992	0.766661	0.773194			LBW	EVI500	0.1555	0.74849	0.745306	0.751688
LBW	NDVI500	0.1772	0.769814	0.766555	0.773087			LBW	EVI500	0.1556	0.74837	0.745184	0.751569
LBW	NDVI500	0.1773	0.769707	0.766449	0.772979			LBW	EVI500	0.1557	0.748249	0.745061	0.75145
LBW	NDVI500	0.1774	0.769601	0.766343	0.772872			LBW	EVI500	0.1558	0.748128	0.744939	0.751331
LBW	NDVI500	0.1775	0.769494	0.766238	0.772764			LBW	EVI500	0.1559	0.748007	0.744816	0.751212
LBW	NDVI500	0.1776	0.769388	0.766132	0.772657			LBW	EVI500	0.156	0.747887	0.744694	0.751093
LBW	NDVI500	0.1777	0.769281	0.766026	0.77255			LBW	EVI500	0.1561	0.747766	0.744572	0.750974
LBW	NDVI500	0.1778	0.769175	0.765921	0.772442			LBW	EVI500	0.1562	0.747646	0.74445	0.750856
LBW	NDVI500	0.1779	0.769068	0.765815	0.772335			LBW	EVI500	0.1563	0.747525	0.744327	0.750737
LBW	NDVI500	0.178	0.768962	0.76571	0.772228			LBW	EVI500	0.1564	0.747405	0.744205	0.750618
LBW	NDVI500	0.1781	0.768856	0.765604	0.772121			LBW	EVI500	0.1565	0.747285	0.744083	0.7505
LBW	NDVI500	0.1782	0.768749	0.765499	0.772014			LBW	EVI500	0.1566	0.747165	0.743961	0.750381
LBW	NDVI500	0.1783	0.768643	0.765393	0.771907			LBW	EVI500	0.1567	0.747044	0.74384	0.750263
LBW	NDVI500	0.1784	0.768537	0.765288	0.7718			LBW	EVI500	0.1568	0.746924	0.743718	0.750145
LBW	NDVI500	0.1785	0.768431	0.765182	0.771693			LBW	EVI500	0.1569	0.746804	0.743596	0.750027
LBW	NDVI500	0.1786	0.768324	0.765077	0.771586			LBW	EVI500	0.157	0.746685	0.743474	0.749909
LBW	NDVI500	0.1787	0.768218	0.764972	0.771479			LBW	EVI500	0.1571	0.746565	0.743353	0.749791
LBW	NDVI500	0.1788	0.768112	0.764866	0.771372			LBW	EVI500	0.1572	0.746445	0.743231	0.749673
LBW	NDVI500	0.1789	0.768006	0.764761	0.771265			LBW	EVI500	0.1573	0.746325	0.74311	0.749555
LBW	NDVI500	0.179	0.7679	0.764656	0.771158			LBW	EVI500	0.1574	0.746206	0.742988	0.749437
LBW	NDVI500	0.1791	0.767794	0.764551	0.771052			LBW	EVI500	0.1575	0.746086	0.742867	0.749319
LBW	NDVI500	0.1792	0.767688	0.764445	0.770945			LBW	EVI500	0.1576	0.745967	0.742746	0.749202
LBW	NDVI500	0.1793	0.767582	0.76434	0.770838			LBW	EVI500	0.1577	0.745847	0.742625	0.749084
LBW	NDVI500	0.1794	0.767476	0.764235	0.770732			LBW	EVI500	0.1578	0.745728	0.742504	0.748967
LBW	NDVI500	0.1795	0.767371	0.76413	0.770625			LBW	EVI500	0.1579	0.745609	0.742383	0.748849
LBW	NDVI500	0.1796	0.767265	0.764025	0.770519			LBW	EVI500	0.158	0.74549	0.742262	0.748732
LBW	NDVI500	0.1797	0.767159	0.76392	0.770412			LBW	EVI500	0.1581	0.745371	0.742141	0.748614
LBW	NDVI500	0.1798	0.767053	0.763815	0.770306			LBW	EVI500	0.1582	0.745251	0.74202	0.748497
LBW	NDVI500	0.1799	0.766948	0.76371	0.770199			LBW	EVI500	0.1583	0.745133	0.741899	0.74838
LBW	NDVI500	0.18	0.766842	0.763605	0.770093			LBW	EVI500	0.1584	0.745014	0.741778	0.748263
LBW	NDVI500	0.1801	0.766736	0.7635	0.769987			LBW	EVI500	0.1585	0.744895	0.741658	0.748146
LBW	NDVI500	0.1802	0.766631	0.763395	0.76988			LBW	EVI500	0.1586	0.744776	0.741537	0.748029
LBW	NDVI500	0.1803	0.766525	0.76329	0.769774			LBW	EVI500	0.1587	0.744657	0.741417	0.747912
LBW	NDVI500	0.1804	0.76642	0.763185	0.769668			LBW	EVI500	0.1588	0.744539	0.741296	0.747796
LBW	NDVI500	0.1805	0.766314	0.76308	0.769562			LBW	EVI500	0.1589	0.74442	0.741176	0.747679
LBW	NDVI500	0.1806	0.766209	0.762975	0.769456			LBW	EVI500	0.159	0.744302	0.741055	0.747562
LBW	NDVI500	0.1807	0.766103	0.76287	0.76935			LBW	EVI500	0.1591	0.744183	0.740935	0.747446
LBW	NDVI500	0.1808	0.765998	0.762766	0.769244			LBW	EVI500	0.1592	0.744065	0.740815	0.747329
LBW	NDVI500	0.1809	0.765893	0.762661	0.769138			LBW	EVI500	0.1593	0.743947	0.740695	0.747213
LBW	NDVI500	0.181	0.765787	0.762556	0.769032			LBW	EVI500	0.1594	0.743829	0.740575	0.747097
LBW	NDVI500	0.1811	0.765682	0.762451	0.768926			LBW	EVI500	0.1595	0.743711	0.740455	0.74698
LBW	NDVI500	0.1812	0.765577	0.762347	0.76882			LBW	EVI500	0.1596	0.743592	0.740335	0.746864
LBW	NDVI500	0.1813	0.765471	0.762242	0.768715			LBW	EVI500	0.1597	0.743475	0.740215	0.746748
LBW	NDVI500	0.1814	0.765366	0.762137	0.768609			LBW	EVI500	0.1598	0.743357	0.740095	0.746632
LBW	NDVI500	0.1815	0.765261	0.762033	0.768503			LBW	EVI500	0.1599	0.743239	0.739976	0.746516
LBW	NDVI500	0.1816	0.765156	0.761928	0.768398			LBW	EVI500	0.16	0.743121	0.739856	0.7464
LBW	NDVI500	0.1817	0.765051	0.761824	0.768292			LBW	EVI500	0.1601	0.743003	0.739736	0.746285
LBW	NDVI500	0.1818	0.764946	0.761719	0.768186			LBW	EVI500	0.1602	0.742886	0.739617	0.746169
LBW	NDVI500	0.1819	0.764841	0.761615	0.768081			LBW	EVI500	0.1603	0.742768	0.739498	0.746053
LBW	NDVI500	0.182	0.764736	0.76151	0.767975			LBW	EVI500	0.1604	0.742651	0.739378	0.745938
LBW	NDVI500	0.1821	0.764631	0.761406	0.76787			LBW	EVI500	0.1605	0.742533	0.739259	0.745822
LBW	NDVI500	0.1822	0.764526	0.761301	0.767765			LBW	EVI500	0.1606	0.742416	0.73914	0.745707
LBW	NDVI500	0.1824	0.764316	0.761093	0.767554			LBW	EVI500	0.1607	0.742299	0.739021	0.745592
LBW	NDVI500	0.1825	0.764212	0.760988	0.767449			LBW	EVI500	0.1608	0.742182	0.738901	0.745476
LBW	NDVI500	0.1826	0.764107	0.760884	0.767344			LBW	EVI500	0.1609	0.742065	0.738782	0.745361
LBW	NDVI500	0.1827	0.764002	0.76078	0.767238			LBW	EVI500	0.161	0.741948	0.738663	0.745246
LBW	NDVI500	0.1828	0.763898	0.760676	0.767133			LBW	EVI500	0.1611	0.741831	0.738545	0.745131
LBW	NDVI500	0.1829	0.763793	0.760571	0.767028			LBW	EVI500	0.1612	0.741714	0.738426	0.745016
LBW	NDVI500	0.183	0.763688	0.760467	0.766923			LBW	EVI500	0.1613	0.741597	0.738307	0.744901
LBW	NDVI500	0.1831	0.763584	0.760363	0.766818			LBW	EVI500	0.1614	0.74148	0.738188	0.744786
LBW	NDVI500	0.1832	0.763479	0.760259	0.766713			LBW	EVI500	0.1615	0.741363	0.73807	0.744672
LBW	NDVI500	0.1833	0.763375	0.760155	0.766608			LBW	EVI500	0.1616	0.741247	0.737951	0.744557
LBW	NDVI500	0.1834	0.76327	0.760051	0.766503			LBW	EVI500	0.1617	0.74113	0.737833	0.744443
LBW	NDVI500	0.1835	0.763166	0.759947	0.766399			LBW	EVI500	0.1618	0.741014	0.737714	0.744328
LBW	NDVI500	0.1836	0.763061	0.759843	0.766294			LBW	EVI500	0.1619	0.740897	0.737596	0.744214
LBW	NDVI500	0.1837	0.762957	0.759739	0.766189			LBW	EVI500	0.162	0.740781	0.737478	0.744099
LBW	NDVI500	0.1838	0.762853	0.759635	0.766084			LBW	EVI500	0.1621	0.740665	0.73736	0.743985
LBW	NDVI500	0.1839	0.762748	0.759531	0.76598			LBW	EVI500	0.1622	0.740549	0.737242	0.743871
LBW	NDVI500	0.184	0.762644	0.759427	0.765875			LBW	EVI500	0.1623	0.740433	0.737124	0.743757
LBW	NDVI500	0.1841	0.76254	0.759323	0.765771			LBW	EVI500	0.1624	0.740317	0.737006	0.743643
LBW	NDVI500	0.1842	0.762436	0.759219	0.765666			LBW	EVI500	0.1625	0.740201	0.736888	0.743529
LBW	NDVI500	0.1844	0.762228	0.759012	0.765457			LBW	EVI500	0.1626	0.740085	0.73677	0.743415
LBW	NDVI500	0.1845	0.762123	0.758908	0.765353			LBW	EVI500	0.1627	0.739969	0.736652	0.743301
LBW	NDVI500	0.1846	0.762019	0.758804	0.765248			LBW	EVI500	0.1628	0.739853	0.736534	0.743187
LBW	NDVI500	0.1847	0.761915	0.7587	0.765144			LBW	EVI500	0.1629	0.739738	0.736417	0.743073
LBW	NDVI500	0.1848	0.761811	0.758597	0.76504			LBW	EVI500	0.163	0.739622	0.736299	0.74296
LBW	NDVI500	0.1849	0.761708	0.758493	0.764936			LBW	EVI500	0.1631	0.739507	0.736182	0.742846
LBW	NDVI500	0.185	0.761604	0.758389	0.764831			LBW	EVI500	0.1632	0.739391	0.736064	0.742733
LBW	NDVI500	0.1851	0.7615	0.758286	0.764727			LBW	EVI500	0.1633	0.739276	0.735947	0.742619
LBW	NDVI500	0.1852	0.761396	0.758182	0.764623			LBW	EVI500	0.1634	0.73916	0.73583	0.742506
LBW	NDVI500	0.1853	0.761292	0.758079	0.764519			LBW	EVI500	0.1635	0.739045	0.735713	0.742393
LBW	NDVI500	0.1854	0.761188	0.757975	0.764415			LBW	EVI500	0.1636	0.73893	0.735596	0.74228
LBW	NDVI500	0.1855	0.761085	0.757872	0.764311			LBW	EVI500	0.1637	0.738815	0.735478	0.742167
LBW	NDVI500	0.1856	0.760981	0.757768	0.764207			LBW	EVI500	0.1638	0.7387	0.735361	0.742054
LBW	NDVI500	0.1857	0.760877	0.757665	0.764104			LBW	EVI500	0.1639	0.738585	0.735245	0.741941
LBW	NDVI500	0.1858	0.760774	0.757561	0.764			LBW	EVI500	0.164	0.73847	0.735128	0.741828
LBW	NDVI500	0.1859	0.76067	0.757458	0.763896			LBW	EVI500	0.1641	0.738355	0.735011	0.741715
LBW	NDVI500	0.186	0.760567	0.757355	0.763792			LBW	EVI500	0.1642	0.738241	0.734894	0.741602
LBW	NDVI500	0.1861	0.760463	0.757251	0.763688			LBW	EVI500	0.1643	0.738126	0.734778	0.74149
LBW	NDVI500	0.1862	0.76036	0.757148	0.763585			LBW	EVI500	0.1644	0.738012	0.734661	0.741377
LBW	NDVI500	0.1863	0.760256	0.757045	0.763481			LBW	EVI500	0.1645	0.737897	0.734545	0.741265
LBW	NDVI500	0.1864	0.760153	0.756942	0.763378			LBW	EVI500	0.1646	0.737783	0.734428	0.741152
LBW	NDVI500	0.1865	0.760049	0.756838	0.763274			LBW	EVI500	0.1647	0.737668	0.734312	0.74104
LBW	NDVI500	0.1866	0.759946	0.756735	0.763171			LBW	EVI500	0.1648	0.737554	0.734196	0.740928
LBW	NDVI500	0.1867	0.759843	0.756632	0.763067			LBW	EVI500	0.1649	0.73744	0.734079	0.740816
LBW	NDVI500	0.1868	0.75974	0.756529	0.762964			LBW	EVI500	0.165	0.737326	0.733963	0.740703
LBW	NDVI500	0.1869	0.759636	0.756426	0.76286			LBW	EVI500	0.1651	0.737212	0.733847	0.740591
LBW	NDVI500	0.187	0.759533	0.756323	0.762757			LBW	EVI500	0.1652	0.737098	0.733731	0.74048
LBW	NDVI500	0.1871	0.75943	0.75622	0.762654			LBW	EVI500	0.1653	0.736984	0.733615	0.740368
LBW	NDVI500	0.1872	0.759327	0.756117	0.762551			LBW	EVI500	0.1654	0.73687	0.7335	0.740256
LBW	NDVI500	0.1873	0.759224	0.756014	0.762448			LBW	EVI500	0.1655	0.736756	0.733384	0.740144
LBW	NDVI500	0.1874	0.759121	0.755911	0.762344			LBW	EVI500	0.1656	0.736642	0.733268	0.740032
LBW	NDVI500	0.1875	0.759018	0.755808	0.762241			LBW	EVI500	0.1657	0.736529	0.733152	0.739921
LBW	NDVI500	0.1876	0.758915	0.755705	0.762138			LBW	EVI500	0.1658	0.736415	0.733037	0.739809
LBW	NDVI500	0.1877	0.758812	0.755602	0.762035			LBW	EVI500	0.1659	0.736302	0.732921	0.739698
LBW	NDVI500	0.1878	0.758709	0.7555	0.761932			LBW	EVI500	0.166	0.736188	0.732806	0.739587
LBW	NDVI500	0.1879	0.758606	0.755397	0.761829			LBW	EVI500	0.1661	0.736075	0.732691	0.739475
LBW	NDVI500	0.188	0.758503	0.755294	0.761726			LBW	EVI500	0.1662	0.735962	0.732575	0.739364
LBW	NDVI500	0.1881	0.758401	0.755191	0.761624			LBW	EVI500	0.1663	0.735849	0.73246	0.739253
LBW	NDVI500	0.1882	0.758298	0.755089	0.761521			LBW	EVI500	0.1664	0.735736	0.732345	0.739142
LBW	NDVI500	0.1883	0.758195	0.754986	0.761418			LBW	EVI500	0.1665	0.735623	0.73223	0.739031
LBW	NDVI500	0.1884	0.758093	0.754883	0.761315			LBW	EVI500	0.1666	0.73551	0.732115	0.73892
LBW	NDVI500	0.1885	0.75799	0.754781	0.761213			LBW	EVI500	0.1667	0.735397	0.732	0.738809
LBW	NDVI500	0.1886	0.757887	0.754678	0.76111			LBW	EVI500	0.1668	0.735284	0.731885	0.738698
LBW	NDVI500	0.1887	0.757785	0.754576	0.761008			LBW	EVI500	0.1669	0.735171	0.731771	0.738588
LBW	NDVI500	0.1888	0.757682	0.754473	0.760905			LBW	EVI500	0.167	0.735059	0.731656	0.738477
LBW	NDVI500	0.1889	0.75758	0.754371	0.760803			LBW	EVI500	0.1671	0.734946	0.731541	0.738367
LBW	NDVI500	0.189	0.757477	0.754268	0.7607			LBW	EVI500	0.1672	0.734833	0.731427	0.738256
LBW	NDVI500	0.1891	0.757375	0.754166	0.760598			LBW	EVI500	0.1673	0.734721	0.731312	0.738146
LBW	NDVI500	0.1892	0.757272	0.754063	0.760495			LBW	EVI500	0.1674	0.734609	0.731198	0.738035
LBW	NDVI500	0.1893	0.75717	0.753961	0.760393			LBW	EVI500	0.1675	0.734496	0.731084	0.737925
LBW	NDVI500	0.1894	0.757068	0.753859	0.760291			LBW	EVI500	0.1676	0.734384	0.730969	0.737815
LBW	NDVI500	0.1895	0.756966	0.753756	0.760189			LBW	EVI500	0.1677	0.734272	0.730855	0.737705
LBW	NDVI500	0.1896	0.756863	0.753654	0.760086			LBW	EVI500	0.1678	0.73416	0.730741	0.737595
LBW	NDVI500	0.1897	0.756761	0.753552	0.759984			LBW	EVI500	0.1679	0.734048	0.730627	0.737485
LBW	NDVI500	0.1898	0.756659	0.753449	0.759882			LBW	EVI500	0.168	0.733936	0.730513	0.737375
LBW	NDVI500	0.1899	0.756557	0.753347	0.75978			LBW	EVI500	0.1681	0.733824	0.730399	0.737265
LBW	NDVI500	0.19	0.756455	0.753245	0.759678			LBW	EVI500	0.1682	0.733712	0.730285	0.737156
LBW	NDVI500	0.1901	0.756353	0.753143	0.759576			LBW	EVI500	0.1683	0.733601	0.730172	0.737046
LBW	NDVI500	0.1902	0.756251	0.753041	0.759474			LBW	EVI500	0.1684	0.733489	0.730058	0.736936
LBW	NDVI500	0.1903	0.756149	0.752939	0.759372			LBW	EVI500	0.1685	0.733378	0.729944	0.736827
LBW	NDVI500	0.1904	0.756047	0.752837	0.75927			LBW	EVI500	0.1686	0.733266	0.729831	0.736717
LBW	NDVI500	0.1905	0.755945	0.752735	0.759169			LBW	EVI500	0.1687	0.733155	0.729718	0.736608
LBW	NDVI500	0.1906	0.755843	0.752633	0.759067			LBW	EVI500	0.1688	0.733043	0.729604	0.736499
LBW	NDVI500	0.1907	0.755741	0.752531	0.758965			LBW	EVI500	0.1689	0.732932	0.729491	0.73639
LBW	NDVI500	0.1908	0.755639	0.752429	0.758864			LBW	EVI500	0.169	0.732821	0.729378	0.73628
LBW	NDVI500	0.1909	0.755538	0.752327	0.758762			LBW	EVI500	0.1691	0.73271	0.729265	0.736171
LBW	NDVI500	0.191	0.755436	0.752225	0.75866			LBW	EVI500	0.1692	0.732599	0.729151	0.736062
LBW	NDVI500	0.1911	0.755334	0.752123	0.758559			LBW	EVI500	0.1693	0.732488	0.729038	0.735954
LBW	NDVI500	0.1912	0.755233	0.752021	0.758457			LBW	EVI500	0.1694	0.732377	0.728926	0.735845
LBW	NDVI500	0.1913	0.755131	0.75192	0.758356			LBW	EVI500	0.1695	0.732266	0.728813	0.735736
LBW	NDVI500	0.1914	0.755029	0.751818	0.758254			LBW	EVI500	0.1696	0.732155	0.7287	0.735627
LBW	NDVI500	0.1915	0.754928	0.751716	0.758153			LBW	EVI500	0.1697	0.732045	0.728587	0.735519
LBW	NDVI500	0.1916	0.754826	0.751614	0.758052			LBW	EVI500	0.1698	0.731934	0.728475	0.73541
LBW	NDVI500	0.1917	0.754725	0.751513	0.757951			LBW	EVI500	0.1699	0.731824	0.728362	0.735302
LBW	NDVI500	0.1918	0.754623	0.751411	0.757849			LBW	EVI500	0.17	0.731713	0.72825	0.735193
LBW	NDVI500	0.1919	0.754522	0.75131	0.757748			LBW	EVI500	0.1701	0.731603	0.728137	0.735085
LBW	NDVI500	0.192	0.754421	0.751208	0.757647			LBW	EVI500	0.1702	0.731493	0.728025	0.734977
LBW	NDVI500	0.1921	0.754319	0.751106	0.757546			LBW	EVI500	0.1703	0.731382	0.727913	0.734869
LBW	NDVI500	0.1922	0.754218	0.751005	0.757445			LBW	EVI500	0.1704	0.731272	0.7278	0.734761
LBW	NDVI500	0.1923	0.754117	0.750903	0.757344			LBW	EVI500	0.1705	0.731162	0.727688	0.734653
LBW	NDVI500	0.1924	0.754016	0.750802	0.757243			LBW	EVI500	0.1706	0.731052	0.727576	0.734545
LBW	NDVI500	0.1925	0.753914	0.750701	0.757142			LBW	EVI500	0.1707	0.730942	0.727464	0.734437
LBW	NDVI500	0.1926	0.753813	0.750599	0.757041			LBW	EVI500	0.1708	0.730832	0.727353	0.734329
LBW	NDVI500	0.1927	0.753712	0.750498	0.75694			LBW	EVI500	0.1709	0.730723	0.727241	0.734221
LBW	NDVI500	0.1928	0.753611	0.750397	0.756839			LBW	EVI500	0.171	0.730613	0.727129	0.734114
LBW	NDVI500	0.1929	0.75351	0.750295	0.756739			LBW	EVI500	0.1711	0.730503	0.727017	0.734006
LBW	NDVI500	0.193	0.753409	0.750194	0.756638			LBW	EVI500	0.1712	0.730394	0.726906	0.733899
LBW	NDVI500	0.1931	0.753308	0.750093	0.756537			LBW	EVI500	0.1713	0.730284	0.726794	0.733791
LBW	NDVI500	0.1932	0.753207	0.749992	0.756437			LBW	EVI500	0.1714	0.730175	0.726683	0.733684
LBW	NDVI500	0.1933	0.753106	0.74989	0.756336			LBW	EVI500	0.1715	0.730066	0.726571	0.733577
LBW	NDVI500	0.1934	0.753005	0.749789	0.756235			LBW	EVI500	0.1716	0.729956	0.72646	0.73347
LBW	NDVI500	0.1935	0.752905	0.749688	0.756135			LBW	EVI500	0.1717	0.729847	0.726349	0.733362
LBW	NDVI500	0.1936	0.752804	0.749587	0.756034			LBW	EVI500	0.1718	0.729738	0.726238	0.733255
LBW	NDVI500	0.1937	0.752703	0.749486	0.755934			LBW	EVI500	0.1719	0.729629	0.726127	0.733148
LBW	NDVI500	0.1938	0.752602	0.749385	0.755834			LBW	EVI500	0.172	0.72952	0.726016	0.733042
LBW	NDVI500	0.1939	0.752502	0.749284	0.755733			LBW	EVI500	0.1721	0.729411	0.725905	0.732935
LBW	NDVI500	0.194	0.752401	0.749183	0.755633			LBW	EVI500	0.1722	0.729303	0.725794	0.732828
LBW	NDVI500	0.1941	0.752301	0.749082	0.755533			LBW	EVI500	0.1723	0.729194	0.725683	0.732721
LBW	NDVI500	0.1942	0.7522	0.748981	0.755433			LBW	EVI500	0.1724	0.729085	0.725573	0.732615
LBW	NDVI500	0.1943	0.752099	0.74888	0.755332			LBW	EVI500	0.1725	0.728977	0.725462	0.732508
LBW	NDVI500	0.1944	0.751999	0.74878	0.755232			LBW	EVI500	0.1726	0.728868	0.725352	0.732402
LBW	NDVI500	0.1945	0.751899	0.748679	0.755132			LBW	EVI500	0.1727	0.72876	0.725241	0.732295
LBW	NDVI500	0.1946	0.751798	0.748578	0.755032			LBW	EVI500	0.1728	0.728651	0.725131	0.732189
LBW	NDVI500	0.1947	0.751698	0.748477	0.754932			LBW	EVI500	0.1729	0.728543	0.72502	0.732083
LBW	NDVI500	0.1948	0.751597	0.748377	0.754832			LBW	EVI500	0.173	0.728435	0.72491	0.731977
LBW	NDVI500	0.195	0.751397	0.748175	0.754633			LBW	EVI500	0.1731	0.728327	0.7248	0.731871
LBW	NDVI500	0.1951	0.751297	0.748075	0.754533			LBW	EVI500	0.1732	0.728219	0.72469	0.731765
LBW	NDVI500	0.1952	0.751197	0.747974	0.754433			LBW	EVI500	0.1733	0.728111	0.72458	0.731659
LBW	NDVI500	0.1953	0.751096	0.747873	0.754333			LBW	EVI500	0.1734	0.728003	0.72447	0.731553
LBW	NDVI500	0.1954	0.750996	0.747773	0.754234			LBW	EVI500	0.1735	0.727895	0.72436	0.731447
LBW	NDVI500	0.1955	0.750896	0.747672	0.754134			LBW	EVI500	0.1736	0.727787	0.724251	0.731342
LBW	NDVI500	0.1956	0.750796	0.747572	0.754034			LBW	EVI500	0.1737	0.72768	0.724141	0.731236
LBW	NDVI500	0.1957	0.750696	0.747472	0.753935			LBW	EVI500	0.1738	0.727572	0.724031	0.73113
LBW	NDVI500	0.1958	0.750596	0.747371	0.753835			LBW	EVI500	0.1739	0.727465	0.723922	0.731025
LBW	NDVI500	0.1959	0.750496	0.747271	0.753736			LBW	EVI500	0.174	0.727357	0.723812	0.73092
LBW	NDVI500	0.196	0.750396	0.74717	0.753636			LBW	EVI500	0.1741	0.72725	0.723703	0.730814
LBW	NDVI500	0.1961	0.750297	0.74707	0.753537			LBW	EVI500	0.1742	0.727143	0.723594	0.730709
LBW	NDVI500	0.1962	0.750197	0.74697	0.753438			LBW	EVI500	0.1743	0.727035	0.723484	0.730604
LBW	NDVI500	0.1963	0.750097	0.74687	0.753338			LBW	EVI500	0.1744	0.726928	0.723375	0.730499
LBW	NDVI500	0.1964	0.749997	0.746769	0.753239			LBW	EVI500	0.1745	0.726821	0.723266	0.730394
LBW	NDVI500	0.1965	0.749898	0.746669	0.75314			LBW	EVI500	0.1746	0.726714	0.723157	0.730289
LBW	NDVI500	0.1966	0.749798	0.746569	0.753041			LBW	EVI500	0.1747	0.726607	0.723048	0.730184
LBW	NDVI500	0.1967	0.749698	0.746469	0.752941			LBW	EVI500	0.1748	0.726501	0.722939	0.730079
LBW	NDVI500	0.1968	0.749599	0.746369	0.752842			LBW	EVI500	0.1749	0.726394	0.722831	0.729975
LBW	NDVI500	0.1969	0.749499	0.746269	0.752743			LBW	EVI500	0.175	0.726287	0.722722	0.72987
LBW	NDVI500	0.197	0.7494	0.746169	0.752644			LBW	EVI500	0.1751	0.72618	0.722613	0.729765
LBW	NDVI500	0.1971	0.7493	0.746069	0.752545			LBW	EVI500	0.1752	0.726074	0.722505	0.729661
LBW	NDVI500	0.1972	0.749201	0.745969	0.752446			LBW	EVI500	0.1753	0.725967	0.722396	0.729556
LBW	NDVI500	0.1973	0.749101	0.745869	0.752348			LBW	EVI500	0.1754	0.725861	0.722288	0.729452
LBW	NDVI500	0.1974	0.749002	0.745769	0.752249			LBW	EVI500	0.1755	0.725755	0.72218	0.729348
LBW	NDVI500	0.1975	0.748903	0.745669	0.75215			LBW	EVI500	0.1756	0.725649	0.722071	0.729244
LBW	NDVI500	0.1976	0.748803	0.745569	0.752051			LBW	EVI500	0.1757	0.725542	0.721963	0.729139
LBW	NDVI500	0.1977	0.748704	0.74547	0.751953			LBW	EVI500	0.1758	0.725436	0.721855	0.729035
LBW	NDVI500	0.1978	0.748605	0.74537	0.751854			LBW	EVI500	0.1759	0.72533	0.721747	0.728931
LBW	NDVI500	0.1979	0.748506	0.74527	0.751755			LBW	EVI500	0.176	0.725224	0.721639	0.728828
LBW	NDVI500	0.198	0.748407	0.74517	0.751657			LBW	EVI500	0.1761	0.725119	0.721531	0.728724
LBW	NDVI500	0.1981	0.748307	0.745071	0.751558			LBW	EVI500	0.1762	0.725013	0.721424	0.72862
LBW	NDVI500	0.1982	0.748208	0.744971	0.75146			LBW	EVI500	0.1763	0.724907	0.721316	0.728516
LBW	NDVI500	0.1983	0.748109	0.744872	0.751361			LBW	EVI500	0.1764	0.724802	0.721208	0.728413
LBW	NDVI500	0.1984	0.74801	0.744772	0.751263			LBW	EVI500	0.1765	0.724696	0.721101	0.728309
LBW	NDVI500	0.1985	0.747911	0.744672	0.751164			LBW	EVI500	0.1766	0.724591	0.720993	0.728206
LBW	NDVI500	0.1986	0.747813	0.744573	0.751066			LBW	EVI500	0.1767	0.724485	0.720886	0.728102
LBW	NDVI500	0.1987	0.747714	0.744473	0.750968			LBW	EVI500	0.1768	0.72438	0.720779	0.727999
LBW	NDVI500	0.1988	0.747615	0.744374	0.75087			LBW	EVI500	0.1769	0.724275	0.720671	0.727896
LBW	NDVI500	0.1989	0.747516	0.744275	0.750771			LBW	EVI500	0.177	0.724169	0.720564	0.727793
LBW	NDVI500	0.199	0.747417	0.744175	0.750673			LBW	EVI500	0.1771	0.724064	0.720457	0.72769
LBW	NDVI500	0.1991	0.747318	0.744076	0.750575			LBW	EVI500	0.1772	0.723959	0.72035	0.727587
LBW	NDVI500	0.1992	0.74722	0.743977	0.750477			LBW	EVI500	0.1773	0.723854	0.720243	0.727484
LBW	NDVI500	0.1993	0.747121	0.743877	0.750379			LBW	EVI500	0.1774	0.72375	0.720136	0.727381
LBW	NDVI500	0.1994	0.747023	0.743778	0.750281			LBW	EVI500	0.1775	0.723645	0.72003	0.727278
LBW	NDVI500	0.1995	0.746924	0.743679	0.750183			LBW	EVI500	0.1776	0.72354	0.719923	0.727176
LBW	NDVI500	0.1996	0.746825	0.74358	0.750085			LBW	EVI500	0.1777	0.723436	0.719816	0.727073
LBW	NDVI500	0.1997	0.746727	0.743481	0.749987			LBW	EVI500	0.1778	0.723331	0.71971	0.72697
LBW	NDVI500	0.1998	0.746628	0.743381	0.74989			LBW	EVI500	0.1779	0.723227	0.719603	0.726868
LBW	NDVI500	0.1999	0.74653	0.743282	0.749792			LBW	EVI500	0.178	0.723122	0.719497	0.726765
LBW	NDVI500	0.2	0.746432	0.743183	0.749694			LBW	EVI500	0.1781	0.723018	0.719391	0.726663
LBW	NDVI500	0.2001	0.746333	0.743084	0.749596			LBW	EVI500	0.1782	0.722914	0.719285	0.726561
LBW	NDVI500	0.2002	0.746235	0.742985	0.749499			LBW	EVI500	0.1783	0.722809	0.719178	0.726459
LBW	NDVI500	0.2003	0.746137	0.742886	0.749401			LBW	EVI500	0.1784	0.722705	0.719072	0.726357
LBW	NDVI500	0.2004	0.746038	0.742787	0.749304			LBW	EVI500	0.1785	0.722601	0.718966	0.726255
LBW	NDVI500	0.2005	0.74594	0.742689	0.749206			LBW	EVI500	0.1786	0.722497	0.718861	0.726153
LBW	NDVI500	0.2006	0.745842	0.74259	0.749109			LBW	EVI500	0.1787	0.722394	0.718755	0.726051
LBW	NDVI500	0.2007	0.745744	0.742491	0.749011			LBW	EVI500	0.1788	0.72229	0.718649	0.725949
LBW	NDVI500	0.2008	0.745646	0.742392	0.748914			LBW	EVI500	0.1789	0.722186	0.718543	0.725847
LBW	NDVI500	0.2009	0.745548	0.742293	0.748817			LBW	EVI500	0.179	0.722082	0.718438	0.725746
LBW	NDVI500	0.201	0.74545	0.742195	0.748719			LBW	EVI500	0.1791	0.721979	0.718332	0.725644
LBW	NDVI500	0.2011	0.745352	0.742096	0.748622			LBW	EVI500	0.1792	0.721875	0.718227	0.725543
LBW	NDVI500	0.2012	0.745254	0.741997	0.748525			LBW	EVI500	0.1793	0.721772	0.718121	0.725441
LBW	NDVI500	0.2013	0.745156	0.741899	0.748428			LBW	EVI500	0.1794	0.721669	0.718016	0.72534
LBW	NDVI500	0.2014	0.745058	0.7418	0.748331			LBW	EVI500	0.1795	0.721565	0.717911	0.725239
LBW	NDVI500	0.2015	0.74496	0.741702	0.748233			LBW	EVI500	0.1796	0.721462	0.717806	0.725137
LBW	NDVI500	0.2016	0.744863	0.741603	0.748136			LBW	EVI500	0.1797	0.721359	0.717701	0.725036
LBW	NDVI500	0.2017	0.744765	0.741505	0.748039			LBW	EVI500	0.1798	0.721256	0.717596	0.724935
LBW	NDVI500	0.2018	0.744667	0.741406	0.747942			LBW	EVI500	0.1799	0.721153	0.717491	0.724834
LBW	NDVI500	0.2019	0.744569	0.741308	0.747846			LBW	EVI500	0.18	0.72105	0.717386	0.724733
LBW	NDVI500	0.202	0.744472	0.741209	0.747749			LBW	EVI500	0.1801	0.720948	0.717282	0.724633
LBW	NDVI500	0.2021	0.744374	0.741111	0.747652			LBW	EVI500	0.1802	0.720845	0.717177	0.724532
LBW	NDVI500	0.2022	0.744277	0.741013	0.747555			LBW	EVI500	0.1803	0.720742	0.717072	0.724431
LBW	NDVI500	0.2023	0.744179	0.740914	0.747458			LBW	EVI500	0.1804	0.72064	0.716968	0.724331
LBW	NDVI500	0.2024	0.744082	0.740816	0.747362			LBW	EVI500	0.1805	0.720537	0.716863	0.72423
LBW	NDVI500	0.2025	0.743984	0.740718	0.747265			LBW	EVI500	0.1806	0.720435	0.716759	0.72413
LBW	NDVI500	0.2026	0.743887	0.74062	0.747168			LBW	EVI500	0.1807	0.720333	0.716655	0.724029
LBW	NDVI500	0.2027	0.743789	0.740521	0.747072			LBW	EVI500	0.1808	0.72023	0.716551	0.723929
LBW	NDVI500	0.2028	0.743692	0.740423	0.746975			LBW	EVI500	0.1809	0.720128	0.716447	0.723829
LBW	NDVI500	0.2029	0.743595	0.740325	0.746879			LBW	EVI500	0.181	0.720026	0.716343	0.723729
LBW	NDVI500	0.203	0.743498	0.740227	0.746782			LBW	EVI500	0.1811	0.719924	0.716239	0.723629
LBW	NDVI500	0.2031	0.7434	0.740129	0.746686			LBW	EVI500	0.1812	0.719822	0.716135	0.723529
LBW	NDVI500	0.2032	0.743303	0.740031	0.74659			LBW	EVI500	0.1813	0.71972	0.716031	0.723429
LBW	NDVI500	0.2033	0.743206	0.739933	0.746493			LBW	EVI500	0.1814	0.719619	0.715927	0.723329
LBW	NDVI500	0.2034	0.743109	0.739835	0.746397			LBW	EVI500	0.1815	0.719517	0.715824	0.723229
LBW	NDVI500	0.2035	0.743012	0.739737	0.746301			LBW	EVI500	0.1816	0.719415	0.71572	0.723129
LBW	NDVI500	0.2036	0.742915	0.73964	0.746205			LBW	EVI500	0.1817	0.719314	0.715617	0.72303
LBW	NDVI500	0.2037	0.742818	0.739542	0.746108			LBW	EVI500	0.1818	0.719212	0.715514	0.72293
LBW	NDVI500	0.2038	0.742721	0.739444	0.746012			LBW	EVI500	0.1819	0.719111	0.71541	0.722831
LBW	NDVI500	0.2039	0.742624	0.739346	0.745916			LBW	EVI500	0.182	0.71901	0.715307	0.722731
LBW	NDVI500	0.204	0.742527	0.739248	0.74582			LBW	EVI500	0.1821	0.718908	0.715204	0.722632
LBW	NDVI500	0.2041	0.74243	0.739151	0.745724			LBW	EVI500	0.1822	0.718807	0.715101	0.722533
LBW	NDVI500	0.2042	0.742333	0.739053	0.745628			LBW	EVI500	0.1823	0.718706	0.714998	0.722434
LBW	NDVI500	0.2043	0.742237	0.738956	0.745532			LBW	EVI500	0.1824	0.718605	0.714895	0.722335
LBW	NDVI500	0.2044	0.74214	0.738858	0.745437			LBW	EVI500	0.1825	0.718504	0.714792	0.722236
LBW	NDVI500	0.2045	0.742043	0.73876	0.745341			LBW	EVI500	0.1826	0.718403	0.71469	0.722137
LBW	NDVI500	0.2046	0.741947	0.738663	0.745245			LBW	EVI500	0.1827	0.718303	0.714587	0.722038
LBW	NDVI500	0.2047	0.74185	0.738565	0.745149			LBW	EVI500	0.1828	0.718202	0.714484	0.721939
LBW	NDVI500	0.2048	0.741753	0.738468	0.745054			LBW	EVI500	0.1829	0.718101	0.714382	0.72184
LBW	NDVI500	0.2049	0.741657	0.738371	0.744958			LBW	EVI500	0.183	0.718001	0.714279	0.721742
LBW	NDVI500	0.205	0.74156	0.738273	0.744862			LBW	EVI500	0.1831	0.7179	0.714177	0.721643
LBW	NDVI500	0.2051	0.741464	0.738176	0.744767			LBW	EVI500	0.1832	0.7178	0.714075	0.721545
LBW	NDVI500	0.2052	0.741368	0.738079	0.744671			LBW	EVI500	0.1833	0.7177	0.713973	0.721446
LBW	NDVI500	0.2053	0.741271	0.737981	0.744576			LBW	EVI500	0.1834	0.717599	0.713871	0.721348
LBW	NDVI500	0.2054	0.741175	0.737884	0.74448			LBW	EVI500	0.1835	0.717499	0.713769	0.72125
LBW	NDVI500	0.2055	0.741079	0.737787	0.744385			LBW	EVI500	0.1836	0.717399	0.713667	0.721151
LBW	NDVI500	0.2056	0.740982	0.73769	0.74429			LBW	EVI500	0.1837	0.717299	0.713565	0.721053
LBW	NDVI500	0.2057	0.740886	0.737592	0.744194			LBW	EVI500	0.1838	0.717199	0.713463	0.720955
LBW	NDVI500	0.2058	0.74079	0.737495	0.744099			LBW	EVI500	0.1839	0.7171	0.713361	0.720857
LBW	NDVI500	0.2059	0.740694	0.737398	0.744004			LBW	EVI500	0.184	0.717	0.71326	0.720759
LBW	NDVI500	0.206	0.740598	0.737301	0.743909			LBW	EVI500	0.1841	0.7169	0.713158	0.720662
LBW	NDVI500	0.2061	0.740502	0.737204	0.743814			LBW	EVI500	0.1842	0.716801	0.713057	0.720564
LBW	NDVI500	0.2062	0.740406	0.737107	0.743718			LBW	EVI500	0.1843	0.716701	0.712956	0.720466
LBW	NDVI500	0.2063	0.74031	0.73701	0.743623			LBW	EVI500	0.1844	0.716602	0.712854	0.720369
LBW	NDVI500	0.2064	0.740214	0.736913	0.743528			LBW	EVI500	0.1845	0.716502	0.712753	0.720271
LBW	NDVI500	0.2065	0.740118	0.736817	0.743433			LBW	EVI500	0.1846	0.716403	0.712652	0.720174
LBW	NDVI500	0.2066	0.740022	0.73672	0.743339			LBW	EVI500	0.1847	0.716304	0.712551	0.720076
LBW	NDVI500	0.2067	0.739926	0.736623	0.743244			LBW	EVI500	0.1848	0.716205	0.71245	0.719979
LBW	NDVI500	0.2068	0.73983	0.736526	0.743149			LBW	EVI500	0.1849	0.716106	0.712349	0.719882
LBW	NDVI500	0.2069	0.739734	0.736429	0.743054			LBW	EVI500	0.185	0.716007	0.712248	0.719785
LBW	NDVI500	0.207	0.739639	0.736333	0.742959			LBW	EVI500	0.1851	0.715908	0.712148	0.719688
LBW	NDVI500	0.2071	0.739543	0.736236	0.742865			LBW	EVI500	0.1852	0.715809	0.712047	0.719591
LBW	NDVI500	0.2072	0.739447	0.73614	0.74277			LBW	EVI500	0.1853	0.71571	0.711946	0.719494
LBW	NDVI500	0.2073	0.739352	0.736043	0.742675			LBW	EVI500	0.1854	0.715612	0.711846	0.719397
LBW	NDVI500	0.2074	0.739256	0.735946	0.742581			LBW	EVI500	0.1855	0.715513	0.711746	0.7193
LBW	NDVI500	0.2075	0.739161	0.73585	0.742486			LBW	EVI500	0.1856	0.715414	0.711645	0.719204
LBW	NDVI500	0.2076	0.739065	0.735753	0.742392			LBW	EVI500	0.1857	0.715316	0.711545	0.719107
LBW	NDVI500	0.2077	0.73897	0.735657	0.742297			LBW	EVI500	0.1858	0.715218	0.711445	0.71901
LBW	NDVI500	0.2078	0.738874	0.735561	0.742203			LBW	EVI500	0.1859	0.715119	0.711345	0.718914
LBW	NDVI500	0.2079	0.738779	0.735464	0.742108			LBW	EVI500	0.186	0.715021	0.711245	0.718818
LBW	NDVI500	0.208	0.738683	0.735368	0.742014			LBW	EVI500	0.1861	0.714923	0.711145	0.718721
LBW	NDVI500	0.2081	0.738588	0.735272	0.74192			LBW	EVI500	0.1862	0.714825	0.711045	0.718625
LBW	NDVI500	0.2082	0.738493	0.735175	0.741826			LBW	EVI500	0.1863	0.714727	0.710946	0.718529
LBW	NDVI500	0.2083	0.738398	0.735079	0.741731			LBW	EVI500	0.1864	0.714629	0.710846	0.718433
LBW	NDVI500	0.2084	0.738302	0.734983	0.741637			LBW	EVI500	0.1865	0.714532	0.710746	0.718337
LBW	NDVI500	0.2085	0.738207	0.734887	0.741543			LBW	EVI500	0.1866	0.714434	0.710647	0.718241
LBW	NDVI500	0.2086	0.738112	0.73479	0.741449			LBW	EVI500	0.1867	0.714336	0.710547	0.718145
LBW	NDVI500	0.2087	0.738017	0.734694	0.741355			LBW	EVI500	0.1868	0.714239	0.710448	0.718049
LBW	NDVI500	0.2088	0.737922	0.734598	0.741261			LBW	EVI500	0.1869	0.714141	0.710349	0.717954
LBW	NDVI500	0.2089	0.737827	0.734502	0.741167			LBW	EVI500	0.187	0.714044	0.71025	0.717858
LBW	NDVI500	0.209	0.737732	0.734406	0.741073			LBW	EVI500	0.1871	0.713946	0.710151	0.717763
LBW	NDVI500	0.2091	0.737637	0.73431	0.740979			LBW	EVI500	0.1872	0.713849	0.710052	0.717667
LBW	NDVI500	0.2092	0.737542	0.734214	0.740885			LBW	EVI500	0.1873	0.713752	0.709953	0.717572
LBW	NDVI500	0.2093	0.737448	0.734119	0.740792			LBW	EVI500	0.1874	0.713655	0.709854	0.717476
LBW	NDVI500	0.2094	0.737353	0.734023	0.740698			LBW	EVI500	0.1875	0.713558	0.709755	0.717381
LBW	NDVI500	0.2095	0.737258	0.733927	0.740604			LBW	EVI500	0.1876	0.713461	0.709657	0.717286
LBW	NDVI500	0.2096	0.737163	0.733831	0.740511			LBW	EVI500	0.1877	0.713364	0.709558	0.717191
LBW	NDVI500	0.2097	0.737069	0.733735	0.740417			LBW	EVI500	0.1878	0.713267	0.709459	0.717096
LBW	NDVI500	0.2098	0.736974	0.73364	0.740323			LBW	EVI500	0.1879	0.713171	0.709361	0.717001
LBW	NDVI500	0.2099	0.736879	0.733544	0.74023			LBW	EVI500	0.188	0.713074	0.709263	0.716906
LBW	NDVI500	0.21	0.736785	0.733448	0.740136			LBW	EVI500	0.1882	0.712881	0.709066	0.716717
LBW	NDVI500	0.2101	0.73669	0.733353	0.740043			LBW	EVI500	0.1883	0.712785	0.708968	0.716622
LBW	NDVI500	0.2102	0.736596	0.733257	0.739949			LBW	EVI500	0.1884	0.712689	0.70887	0.716527
LBW	NDVI500	0.2103	0.736501	0.733162	0.739856			LBW	EVI500	0.1885	0.712592	0.708772	0.716433
LBW	NDVI500	0.2104	0.736407	0.733066	0.739763			LBW	EVI500	0.1886	0.712496	0.708674	0.716339
LBW	NDVI500	0.2105	0.736312	0.732971	0.73967			LBW	EVI500	0.1887	0.7124	0.708577	0.716244
LBW	NDVI500	0.2106	0.736218	0.732875	0.739576			LBW	EVI500	0.1888	0.712304	0.708479	0.71615
LBW	NDVI500	0.2107	0.736124	0.73278	0.739483			LBW	EVI500	0.1889	0.712208	0.708381	0.716056
LBW	NDVI500	0.2108	0.73603	0.732685	0.73939			LBW	EVI500	0.189	0.712112	0.708284	0.715962
LBW	NDVI500	0.2109	0.735935	0.732589	0.739297			LBW	EVI500	0.1891	0.712017	0.708186	0.715868
LBW	NDVI500	0.211	0.735841	0.732494	0.739204			LBW	EVI500	0.1892	0.711921	0.708089	0.715774
LBW	NDVI500	0.2111	0.735747	0.732399	0.739111			LBW	EVI500	0.1893	0.711825	0.707992	0.71568
LBW	NDVI500	0.2112	0.735653	0.732303	0.739018			LBW	EVI500	0.1894	0.71173	0.707895	0.715586
LBW	NDVI500	0.2113	0.735559	0.732208	0.738925			LBW	EVI500	0.1895	0.711634	0.707797	0.715492
LBW	NDVI500	0.2114	0.735465	0.732113	0.738832			LBW	EVI500	0.1896	0.711539	0.7077	0.715399
LBW	NDVI500	0.2115	0.735371	0.732018	0.738739			LBW	EVI500	0.1897	0.711444	0.707603	0.715305
LBW	NDVI500	0.2116	0.735277	0.731923	0.738646			LBW	EVI500	0.1898	0.711349	0.707507	0.715212
LBW	NDVI500	0.2117	0.735183	0.731828	0.738553			LBW	EVI500	0.1899	0.711254	0.70741	0.715118
LBW	NDVI500	0.2118	0.735089	0.731733	0.738461			LBW	EVI500	0.19	0.711158	0.707313	0.715025
LBW	NDVI500	0.2119	0.734995	0.731638	0.738368			LBW	EVI500	0.1901	0.711064	0.707216	0.714932
LBW	NDVI500	0.212	0.734902	0.731543	0.738275			LBW	EVI500	0.1902	0.710969	0.70712	0.714838
LBW	NDVI500	0.2121	0.734808	0.731448	0.738183			LBW	EVI500	0.1903	0.710874	0.707023	0.714745
LBW	NDVI500	0.2122	0.734714	0.731353	0.73809			LBW	EVI500	0.1904	0.710779	0.706927	0.714652
LBW	NDVI500	0.2123	0.73462	0.731259	0.737998			LBW	EVI500	0.1905	0.710684	0.706831	0.714559
LBW	NDVI500	0.2124	0.734527	0.731164	0.737905			LBW	EVI500	0.1906	0.71059	0.706735	0.714466
LBW	NDVI500	0.2125	0.734433	0.731069	0.737813			LBW	EVI500	0.1907	0.710495	0.706638	0.714373
LBW	NDVI500	0.2126	0.73434	0.730974	0.73772			LBW	EVI500	0.1908	0.710401	0.706542	0.714281
LBW	NDVI500	0.2127	0.734246	0.73088	0.737628			LBW	EVI500	0.1909	0.710307	0.706446	0.714188
LBW	NDVI500	0.2128	0.734153	0.730785	0.737536			LBW	EVI500	0.191	0.710212	0.70635	0.714095
LBW	NDVI500	0.2129	0.734059	0.73069	0.737443			LBW	EVI500	0.1911	0.710118	0.706255	0.714003
LBW	NDVI500	0.213	0.733966	0.730596	0.737351			LBW	EVI500	0.1912	0.710024	0.706159	0.71391
LBW	NDVI500	0.2131	0.733872	0.730501	0.737259			LBW	EVI500	0.1913	0.70993	0.706063	0.713818
LBW	NDVI500	0.2132	0.733779	0.730407	0.737167			LBW	EVI500	0.1914	0.709836	0.705968	0.713726
LBW	NDVI500	0.2133	0.733686	0.730312	0.737075			LBW	EVI500	0.1915	0.709742	0.705872	0.713633
LBW	NDVI500	0.2134	0.733593	0.730218	0.736983			LBW	EVI500	0.1916	0.709648	0.705777	0.713541
LBW	NDVI500	0.2135	0.733499	0.730124	0.736891			LBW	EVI500	0.1917	0.709554	0.705681	0.713449
LBW	NDVI500	0.2136	0.733406	0.730029	0.736799			LBW	EVI500	0.1918	0.709461	0.705586	0.713357
LBW	NDVI500	0.2137	0.733313	0.729935	0.736707			LBW	EVI500	0.1919	0.709367	0.705491	0.713265
LBW	NDVI500	0.2138	0.73322	0.729841	0.736615			LBW	EVI500	0.192	0.709274	0.705396	0.713173
LBW	NDVI500	0.2139	0.733127	0.729746	0.736523			LBW	EVI500	0.1921	0.70918	0.705301	0.713081
LBW	NDVI500	0.214	0.733034	0.729652	0.736431			LBW	EVI500	0.1922	0.709087	0.705206	0.71299
LBW	NDVI500	0.2141	0.732941	0.729558	0.736339			LBW	EVI500	0.1923	0.708994	0.705111	0.712898
LBW	NDVI500	0.2142	0.732848	0.729464	0.736248			LBW	EVI500	0.1924	0.7089	0.705016	0.712806
LBW	NDVI500	0.2143	0.732755	0.72937	0.736156			LBW	EVI500	0.1925	0.708807	0.704921	0.712715
LBW	NDVI500	0.2144	0.732662	0.729276	0.736064			LBW	EVI500	0.1926	0.708714	0.704827	0.712623
LBW	NDVI500	0.2145	0.732569	0.729182	0.735973			LBW	EVI500	0.1927	0.708621	0.704732	0.712532
LBW	NDVI500	0.2146	0.732477	0.729088	0.735881			LBW	EVI500	0.1928	0.708528	0.704638	0.712441
LBW	NDVI500	0.2147	0.732384	0.728994	0.73579			LBW	EVI500	0.1929	0.708436	0.704543	0.712349
LBW	NDVI500	0.2148	0.732291	0.7289	0.735698			LBW	EVI500	0.193	0.708343	0.704449	0.712258
LBW	NDVI500	0.2149	0.732199	0.728806	0.735607			LBW	EVI500	0.1931	0.70825	0.704355	0.712167
LBW	NDVI500	0.215	0.732106	0.728712	0.735515			LBW	EVI500	0.1932	0.708158	0.704261	0.712076
LBW	NDVI500	0.2151	0.732013	0.728619	0.735424			LBW	EVI500	0.1933	0.708065	0.704167	0.711985
LBW	NDVI500	0.2152	0.731921	0.728525	0.735333			LBW	EVI500	0.1934	0.707973	0.704073	0.711894
LBW	NDVI500	0.2153	0.731828	0.728431	0.735241			LBW	EVI500	0.1935	0.70788	0.703979	0.711803
LBW	NDVI500	0.2154	0.731736	0.728337	0.73515			LBW	EVI500	0.1936	0.707788	0.703885	0.711713
LBW	NDVI500	0.2155	0.731643	0.728244	0.735059			LBW	EVI500	0.1937	0.707696	0.703791	0.711622
LBW	NDVI500	0.2156	0.731551	0.72815	0.734968			LBW	EVI500	0.1938	0.707604	0.703697	0.711532
LBW	NDVI500	0.2157	0.731459	0.728057	0.734877			LBW	EVI500	0.1939	0.707512	0.703604	0.711441
LBW	NDVI500	0.2158	0.731366	0.727963	0.734786			LBW	EVI500	0.194	0.70742	0.70351	0.711351
LBW	NDVI500	0.2159	0.731274	0.72787	0.734695			LBW	EVI500	0.1941	0.707328	0.703417	0.71126
LBW	NDVI500	0.216	0.731182	0.727776	0.734604			LBW	EVI500	0.1942	0.707236	0.703323	0.71117
LBW	NDVI500	0.2161	0.73109	0.727683	0.734513			LBW	EVI500	0.1943	0.707144	0.70323	0.71108
LBW	NDVI500	0.2162	0.730998	0.727589	0.734422			LBW	EVI500	0.1944	0.707052	0.703137	0.71099
LBW	NDVI500	0.2163	0.730906	0.727496	0.734331			LBW	EVI500	0.1945	0.706961	0.703044	0.710899
LBW	NDVI500	0.2164	0.730813	0.727403	0.73424			LBW	EVI500	0.1946	0.706869	0.702951	0.710809
LBW	NDVI500	0.2165	0.730721	0.727309	0.734149			LBW	EVI500	0.1947	0.706778	0.702858	0.71072
LBW	NDVI500	0.2166	0.730629	0.727216	0.734059			LBW	EVI500	0.1948	0.706686	0.702765	0.71063
LBW	NDVI500	0.2167	0.730538	0.727123	0.733968			LBW	EVI500	0.1949	0.706595	0.702672	0.71054
LBW	NDVI500	0.2168	0.730446	0.72703	0.733877			LBW	EVI500	0.195	0.706504	0.702579	0.71045
LBW	NDVI500	0.2169	0.730354	0.726937	0.733787			LBW	EVI500	0.1951	0.706413	0.702487	0.71036
LBW	NDVI500	0.217	0.730262	0.726844	0.733696			LBW	EVI500	0.1952	0.706321	0.702394	0.710271
LBW	NDVI500	0.2171	0.73017	0.726751	0.733606			LBW	EVI500	0.1953	0.70623	0.702302	0.710181
LBW	NDVI500	0.2172	0.730078	0.726658	0.733515			LBW	EVI500	0.1954	0.70614	0.702209	0.710092
LBW	NDVI500	0.2173	0.729987	0.726565	0.733425			LBW	EVI500	0.1955	0.706049	0.702117	0.710003
LBW	NDVI500	0.2174	0.729895	0.726472	0.733334			LBW	EVI500	0.1956	0.705958	0.702025	0.709913
LBW	NDVI500	0.2175	0.729803	0.726379	0.733244			LBW	EVI500	0.1957	0.705867	0.701932	0.709824
LBW	NDVI500	0.2176	0.729712	0.726286	0.733154			LBW	EVI500	0.1958	0.705777	0.70184	0.709735
LBW	NDVI500	0.2177	0.72962	0.726193	0.733064			LBW	EVI500	0.1959	0.705686	0.701748	0.709646
LBW	NDVI500	0.2178	0.729529	0.7261	0.732973			LBW	EVI500	0.196	0.705595	0.701656	0.709557
LBW	NDVI500	0.2179	0.729437	0.726008	0.732883			LBW	EVI500	0.1961	0.705505	0.701564	0.709468
LBW	NDVI500	0.218	0.729346	0.725915	0.732793			LBW	EVI500	0.1962	0.705415	0.701473	0.709379
LBW	NDVI500	0.2181	0.729254	0.725822	0.732703			LBW	EVI500	0.1963	0.705324	0.701381	0.70929
LBW	NDVI500	0.2182	0.729163	0.72573	0.732613			LBW	EVI500	0.1964	0.705234	0.701289	0.709201
LBW	NDVI500	0.2183	0.729072	0.725637	0.732523			LBW	EVI500	0.1965	0.705144	0.701198	0.709113
LBW	NDVI500	0.2184	0.72898	0.725544	0.732433			LBW	EVI500	0.1966	0.705054	0.701106	0.709024
LBW	NDVI500	0.2185	0.728889	0.725452	0.732343			LBW	EVI500	0.1967	0.704964	0.701015	0.708936
LBW	NDVI500	0.2186	0.728798	0.725359	0.732253			LBW	EVI500	0.1968	0.704874	0.700923	0.708847
LBW	NDVI500	0.2187	0.728707	0.725267	0.732163			LBW	EVI500	0.1969	0.704784	0.700832	0.708759
LBW	NDVI500	0.2188	0.728616	0.725175	0.732073			LBW	EVI500	0.197	0.704695	0.700741	0.708671
LBW	NDVI500	0.2189	0.728525	0.725082	0.731984			LBW	EVI500	0.1971	0.704605	0.70065	0.708582
LBW	NDVI500	0.219	0.728434	0.72499	0.731894			LBW	EVI500	0.1972	0.704515	0.700559	0.708494
LBW	NDVI500	0.2191	0.728343	0.724898	0.731804			LBW	EVI500	0.1973	0.704426	0.700468	0.708406
LBW	NDVI500	0.2192	0.728252	0.724805	0.731715			LBW	EVI500	0.1974	0.704336	0.700377	0.708318
LBW	NDVI500	0.2193	0.728161	0.724713	0.731625			LBW	EVI500	0.1975	0.704247	0.700286	0.70823
LBW	NDVI500	0.2194	0.72807	0.724621	0.731535			LBW	EVI500	0.1976	0.704158	0.700195	0.708142
LBW	NDVI500	0.2195	0.727979	0.724529	0.731446			LBW	EVI500	0.1977	0.704068	0.700105	0.708054
LBW	NDVI500	0.2196	0.727888	0.724437	0.731356			LBW	EVI500	0.1978	0.703979	0.700014	0.707967
LBW	NDVI500	0.2197	0.727798	0.724345	0.731267			LBW	EVI500	0.1979	0.70389	0.699924	0.707879
LBW	NDVI500	0.2198	0.727707	0.724253	0.731178			LBW	EVI500	0.198	0.703801	0.699833	0.707791
LBW	NDVI500	0.2199	0.727616	0.724161	0.731088			LBW	EVI500	0.1981	0.703712	0.699743	0.707704
LBW	NDVI500	0.22	0.727525	0.724069	0.730999			LBW	EVI500	0.1982	0.703623	0.699653	0.707616
LBW	NDVI500	0.2201	0.727435	0.723977	0.73091			LBW	EVI500	0.1983	0.703535	0.699563	0.707529
LBW	NDVI500	0.2202	0.727344	0.723885	0.73082			LBW	EVI500	0.1984	0.703446	0.699472	0.707442
LBW	NDVI500	0.2203	0.727254	0.723793	0.730731			LBW	EVI500	0.1985	0.703357	0.699382	0.707354
LBW	NDVI500	0.2204	0.727163	0.723701	0.730642			LBW	EVI500	0.1986	0.703269	0.699292	0.707267
LBW	NDVI500	0.2205	0.727073	0.723609	0.730553			LBW	EVI500	0.1987	0.70318	0.699203	0.70718
LBW	NDVI500	0.2206	0.726983	0.723518	0.730464			LBW	EVI500	0.1988	0.703092	0.699113	0.707093
LBW	NDVI500	0.2207	0.726892	0.723426	0.730375			LBW	EVI500	0.1989	0.703003	0.699023	0.707006
LBW	NDVI500	0.2208	0.726802	0.723334	0.730286			LBW	EVI500	0.199	0.702915	0.698933	0.706919
LBW	NDVI500	0.2209	0.726712	0.723243	0.730197			LBW	EVI500	0.1991	0.702827	0.698844	0.706832
LBW	NDVI500	0.221	0.726621	0.723151	0.730108			LBW	EVI500	0.1992	0.702739	0.698754	0.706746
LBW	NDVI500	0.2211	0.726531	0.72306	0.730019			LBW	EVI500	0.1993	0.702651	0.698665	0.706659
LBW	NDVI500	0.2212	0.726441	0.722968	0.72993			LBW	EVI500	0.1994	0.702563	0.698576	0.706572
LBW	NDVI500	0.2213	0.726351	0.722877	0.729842			LBW	EVI500	0.1995	0.702475	0.698486	0.706486
LBW	NDVI500	0.2214	0.726261	0.722785	0.729753			LBW	EVI500	0.1996	0.702387	0.698397	0.706399
LBW	NDVI500	0.2215	0.726171	0.722694	0.729664			LBW	EVI500	0.1997	0.702299	0.698308	0.706313
LBW	NDVI500	0.2216	0.726081	0.722603	0.729576			LBW	EVI500	0.1998	0.702211	0.698219	0.706226
LBW	NDVI500	0.2217	0.725991	0.722511	0.729487			LBW	EVI500	0.1999	0.702124	0.69813	0.70614
LBW	NDVI500	0.2218	0.725901	0.72242	0.729398			LBW	EVI500	0.2	0.702036	0.698041	0.706054
LBW	NDVI500	0.2219	0.725811	0.722329	0.72931			LBW	EVI500	0.2001	0.701949	0.697952	0.705968
LBW	NDVI500	0.222	0.725721	0.722238	0.729221			LBW	EVI500	0.2002	0.701861	0.697864	0.705882
LBW	NDVI500	0.2221	0.725631	0.722146	0.729133			LBW	EVI500	0.2003	0.701774	0.697775	0.705796
LBW	NDVI500	0.2222	0.725542	0.722055	0.729045			LBW	EVI500	0.2004	0.701687	0.697686	0.70571
LBW	NDVI500	0.2223	0.725452	0.721964	0.728956			LBW	EVI500	0.2005	0.701599	0.697598	0.705624
LBW	NDVI500	0.2224	0.725362	0.721873	0.728868			LBW	EVI500	0.2006	0.701512	0.69751	0.705538
LBW	NDVI500	0.2225	0.725273	0.721782	0.72878			LBW	EVI500	0.2007	0.701425	0.697421	0.705452
LBW	NDVI500	0.2226	0.725183	0.721691	0.728691			LBW	EVI500	0.2008	0.701338	0.697333	0.705367
LBW	NDVI500	0.2227	0.725093	0.7216	0.728603			LBW	EVI500	0.2009	0.701251	0.697245	0.705281
LBW	NDVI500	0.2228	0.725004	0.72151	0.728515			LBW	EVI500	0.201	0.701165	0.697157	0.705196
LBW	NDVI500	0.2229	0.724914	0.721419	0.728427			LBW	EVI500	0.2011	0.701078	0.697069	0.70511
LBW	NDVI500	0.223	0.724825	0.721328	0.728339			LBW	EVI500	0.2012	0.700991	0.696981	0.705025
LBW	NDVI500	0.2231	0.724736	0.721237	0.728251			LBW	EVI500	0.2013	0.700904	0.696893	0.704939
LBW	NDVI500	0.2232	0.724646	0.721146	0.728163			LBW	EVI500	0.2014	0.700818	0.696805	0.704854
LBW	NDVI500	0.2233	0.724557	0.721056	0.728075			LBW	EVI500	0.2015	0.700731	0.696717	0.704769
LBW	NDVI500	0.2234	0.724468	0.720965	0.727987			LBW	EVI500	0.2016	0.700645	0.696629	0.704684
LBW	NDVI500	0.2235	0.724378	0.720874	0.727899			LBW	EVI500	0.2017	0.700559	0.696542	0.704599
LBW	NDVI500	0.2236	0.724289	0.720784	0.727811			LBW	EVI500	0.2018	0.700472	0.696454	0.704514
LBW	NDVI500	0.2237	0.7242	0.720693	0.727724			LBW	EVI500	0.2019	0.700386	0.696367	0.704429
LBW	NDVI500	0.2238	0.724111	0.720603	0.727636			LBW	EVI500	0.202	0.7003	0.696279	0.704344
LBW	NDVI500	0.2239	0.724022	0.720512	0.727548			LBW	EVI500	0.2021	0.700214	0.696192	0.704259
LBW	NDVI500	0.224	0.723933	0.720422	0.727461			LBW	EVI500	0.2022	0.700128	0.696105	0.704174
LBW	NDVI500	0.2241	0.723844	0.720332	0.727373			LBW	EVI500	0.2023	0.700042	0.696018	0.70409
LBW	NDVI500	0.2242	0.723755	0.720241	0.727285			LBW	EVI500	0.2024	0.699956	0.695931	0.704005
LBW	NDVI500	0.2243	0.723666	0.720151	0.727198			LBW	EVI500	0.2025	0.699871	0.695844	0.703921
LBW	NDVI500	0.2244	0.723577	0.720061	0.72711			LBW	EVI500	0.2026	0.699785	0.695757	0.703836
LBW	NDVI500	0.2245	0.723488	0.719971	0.727023			LBW	EVI500	0.2027	0.699699	0.69567	0.703752
LBW	NDVI500	0.2246	0.723399	0.71988	0.726936			LBW	EVI500	0.2028	0.699614	0.695583	0.703668
LBW	NDVI500	0.2247	0.723311	0.71979	0.726848			LBW	EVI500	0.2029	0.699528	0.695496	0.703583
LBW	NDVI500	0.2248	0.723222	0.7197	0.726761			LBW	EVI500	0.203	0.699443	0.69541	0.703499
LBW	NDVI500	0.2249	0.723133	0.71961	0.726674			LBW	EVI500	0.2031	0.699357	0.695323	0.703415
LBW	NDVI500	0.225	0.723045	0.71952	0.726586			LBW	EVI500	0.2032	0.699272	0.695237	0.703331
LBW	NDVI500	0.2251	0.722956	0.71943	0.726499			LBW	EVI500	0.2033	0.699187	0.69515	0.703247
LBW	NDVI500	0.2252	0.722867	0.71934	0.726412			LBW	EVI500	0.2034	0.699102	0.695064	0.703163
LBW	NDVI500	0.2253	0.722779	0.71925	0.726325			LBW	EVI500	0.2035	0.699017	0.694978	0.703079
LBW	NDVI500	0.2254	0.722691	0.71916	0.726238			LBW	EVI500	0.2036	0.698932	0.694892	0.702996
LBW	NDVI500	0.2255	0.722602	0.719071	0.726151			LBW	EVI500	0.2037	0.698847	0.694806	0.702912
LBW	NDVI500	0.2256	0.722514	0.718981	0.726064			LBW	EVI500	0.2038	0.698762	0.69472	0.702828
LBW	NDVI500	0.2257	0.722425	0.718891	0.725977			LBW	EVI500	0.2039	0.698677	0.694634	0.702745
LBW	NDVI500	0.2258	0.722337	0.718801	0.72589			LBW	EVI500	0.204	0.698593	0.694548	0.702661
LBW	NDVI500	0.2259	0.722249	0.718712	0.725803			LBW	EVI500	0.2041	0.698508	0.694462	0.702578
LBW	NDVI500	0.226	0.722161	0.718622	0.725716			LBW	EVI500	0.2042	0.698423	0.694376	0.702494
LBW	NDVI500	0.2261	0.722072	0.718533	0.72563			LBW	EVI500	0.2043	0.698339	0.69429	0.702411
LBW	NDVI500	0.2262	0.721984	0.718443	0.725543			LBW	EVI500	0.2044	0.698255	0.694205	0.702328
LBW	NDVI500	0.2263	0.721896	0.718353	0.725456			LBW	EVI500	0.2045	0.69817	0.694119	0.702245
LBW	NDVI500	0.2264	0.721808	0.718264	0.725369			LBW	EVI500	0.2046	0.698086	0.694034	0.702162
LBW	NDVI500	0.2265	0.72172	0.718175	0.725283			LBW	EVI500	0.2047	0.698002	0.693949	0.702078
LBW	NDVI500	0.2266	0.721632	0.718085	0.725196			LBW	EVI500	0.2048	0.697918	0.693863	0.701995
LBW	NDVI500	0.2267	0.721544	0.717996	0.72511			LBW	EVI500	0.2049	0.697833	0.693778	0.701913
LBW	NDVI500	0.2268	0.721456	0.717907	0.725023			LBW	EVI500	0.205	0.697749	0.693693	0.70183
LBW	NDVI500	0.2269	0.721368	0.717817	0.724937			LBW	EVI500	0.2051	0.697666	0.693608	0.701747
LBW	NDVI500	0.227	0.72128	0.717728	0.72485			LBW	EVI500	0.2052	0.697582	0.693523	0.701664
LBW	NDVI500	0.2271	0.721193	0.717639	0.724764			LBW	EVI500	0.2053	0.697498	0.693438	0.701582
LBW	NDVI500	0.2272	0.721105	0.71755	0.724678			LBW	EVI500	0.2054	0.697414	0.693353	0.701499
LBW	NDVI500	0.2273	0.721017	0.717461	0.724591			LBW	EVI500	0.2055	0.697331	0.693268	0.701417
LBW	NDVI500	0.2274	0.72093	0.717372	0.724505			LBW	EVI500	0.2056	0.697247	0.693184	0.701334
LBW	NDVI500	0.2275	0.720842	0.717283	0.724419			LBW	EVI500	0.2057	0.697163	0.693099	0.701252
LBW	NDVI500	0.2276	0.720754	0.717194	0.724333			LBW	EVI500	0.2058	0.69708	0.693014	0.701169
LBW	NDVI500	0.2277	0.720667	0.717105	0.724247			LBW	EVI500	0.2059	0.696997	0.69293	0.701087
LBW	NDVI500	0.2278	0.720579	0.717016	0.724161			LBW	EVI500	0.206	0.696913	0.692846	0.701005
LBW	NDVI500	0.2279	0.720492	0.716927	0.724075			LBW	EVI500	0.2061	0.69683	0.692761	0.700923
LBW	NDVI500	0.228	0.720404	0.716838	0.723989			LBW	EVI500	0.2062	0.696747	0.692677	0.700841
LBW	NDVI500	0.2281	0.720317	0.716749	0.723903			LBW	EVI500	0.2063	0.696664	0.692593	0.700759
LBW	NDVI500	0.2282	0.72023	0.71666	0.723817			LBW	EVI500	0.2064	0.696581	0.692509	0.700677
LBW	NDVI500	0.2283	0.720142	0.716572	0.723731			LBW	EVI500	0.2065	0.696498	0.692425	0.700595
LBW	NDVI500	0.2284	0.720055	0.716483	0.723645			LBW	EVI500	0.2067	0.696332	0.692257	0.700432
LBW	NDVI500	0.2285	0.719968	0.716394	0.723559			LBW	EVI500	0.2068	0.696249	0.692173	0.70035
LBW	NDVI500	0.2286	0.719881	0.716306	0.723474			LBW	EVI500	0.2069	0.696167	0.692089	0.700268
LBW	NDVI500	0.2287	0.719794	0.716217	0.723388			LBW	EVI500	0.207	0.696084	0.692005	0.700187
LBW	NDVI500	0.2288	0.719707	0.716129	0.723302			LBW	EVI500	0.2071	0.696002	0.691922	0.700105
LBW	NDVI500	0.2289	0.71962	0.71604	0.723217			LBW	EVI500	0.2072	0.695919	0.691838	0.700024
LBW	NDVI500	0.229	0.719533	0.715952	0.723131			LBW	EVI500	0.2073	0.695837	0.691755	0.699943
LBW	NDVI500	0.2291	0.719446	0.715864	0.723046			LBW	EVI500	0.2074	0.695754	0.691671	0.699861
LBW	NDVI500	0.2292	0.719359	0.715775	0.72296			LBW	EVI500	0.2075	0.695672	0.691588	0.69978
LBW	NDVI500	0.2294	0.719185	0.715599	0.722789			LBW	EVI500	0.2076	0.69559	0.691505	0.699699
LBW	NDVI500	0.2295	0.719098	0.71551	0.722704			LBW	EVI500	0.2077	0.695508	0.691422	0.699618
LBW	NDVI500	0.2296	0.719011	0.715422	0.722618			LBW	EVI500	0.2078	0.695426	0.691339	0.699537
LBW	NDVI500	0.2297	0.718925	0.715334	0.722533			LBW	EVI500	0.2079	0.695344	0.691256	0.699456
LBW	NDVI500	0.2298	0.718838	0.715246	0.722448			LBW	EVI500	0.208	0.695262	0.691173	0.699375
LBW	NDVI500	0.2299	0.718751	0.715158	0.722363			LBW	EVI500	0.2081	0.69518	0.69109	0.699294
LBW	NDVI500	0.23	0.718665	0.71507	0.722278			LBW	EVI500	0.2082	0.695098	0.691007	0.699214
LBW	NDVI500	0.2301	0.718578	0.714982	0.722192			LBW	EVI500	0.2083	0.695017	0.690924	0.699133
LBW	NDVI500	0.2302	0.718492	0.714894	0.722107			LBW	EVI500	0.2084	0.694935	0.690842	0.699052
LBW	NDVI500	0.2303	0.718405	0.714806	0.722022			LBW	EVI500	0.2085	0.694853	0.690759	0.698972
LBW	NDVI500	0.2304	0.718319	0.714718	0.721937			LBW	EVI500	0.2086	0.694772	0.690676	0.698891
LBW	NDVI500	0.2305	0.718232	0.71463	0.721852			LBW	EVI500	0.2087	0.69469	0.690594	0.698811
LBW	NDVI500	0.2306	0.718146	0.714543	0.721767			LBW	EVI500	0.2088	0.694609	0.690512	0.698731
LBW	NDVI500	0.2307	0.71806	0.714455	0.721683			LBW	EVI500	0.2089	0.694528	0.690429	0.69865
LBW	NDVI500	0.2308	0.717973	0.714367	0.721598			LBW	EVI500	0.209	0.694446	0.690347	0.69857
LBW	NDVI500	0.2309	0.717887	0.71428	0.721513			LBW	EVI500	0.2091	0.694365	0.690265	0.69849
LBW	NDVI500	0.231	0.717801	0.714192	0.721428			LBW	EVI500	0.2092	0.694284	0.690183	0.69841
LBW	NDVI500	0.2311	0.717715	0.714104	0.721344			LBW	EVI500	0.2093	0.694203	0.690101	0.69833
LBW	NDVI500	0.2312	0.717629	0.714017	0.721259			LBW	EVI500	0.2094	0.694122	0.690019	0.69825
LBW	NDVI500	0.2313	0.717543	0.713929	0.721174			LBW	EVI500	0.2095	0.694041	0.689937	0.69817
LBW	NDVI500	0.2314	0.717457	0.713842	0.72109			LBW	EVI500	0.2096	0.69396	0.689855	0.69809
LBW	NDVI500	0.2315	0.717371	0.713754	0.721005			LBW	EVI500	0.2097	0.69388	0.689773	0.69801
LBW	NDVI500	0.2316	0.717285	0.713667	0.720921			LBW	EVI500	0.2098	0.693799	0.689692	0.697931
LBW	NDVI500	0.2317	0.717199	0.71358	0.720836			LBW	EVI500	0.2099	0.693718	0.68961	0.697851
LBW	NDVI500	0.2318	0.717113	0.713492	0.720752			LBW	EVI500	0.21	0.693638	0.689529	0.697772
LBW	NDVI500	0.2319	0.717027	0.713405	0.720667			LBW	EVI500	0.2101	0.693557	0.689447	0.697692
LBW	NDVI500	0.232	0.716941	0.713318	0.720583			LBW	EVI500	0.2102	0.693477	0.689366	0.697613
LBW	NDVI500	0.2321	0.716856	0.713231	0.720499			LBW	EVI500	0.2103	0.693397	0.689285	0.697533
LBW	NDVI500	0.2322	0.71677	0.713144	0.720414			LBW	EVI500	0.2104	0.693316	0.689203	0.697454
LBW	NDVI500	0.2323	0.716684	0.713057	0.72033			LBW	EVI500	0.2105	0.693236	0.689122	0.697375
LBW	NDVI500	0.2324	0.716599	0.71297	0.720246			LBW	EVI500	0.2106	0.693156	0.689041	0.697295
LBW	NDVI500	0.2325	0.716513	0.712883	0.720162			LBW	EVI500	0.2107	0.693076	0.68896	0.697216
LBW	NDVI500	0.2326	0.716427	0.712796	0.720078			LBW	EVI500	0.2108	0.692996	0.688879	0.697137
LBW	NDVI500	0.2327	0.716342	0.712709	0.719994			LBW	EVI500	0.2109	0.692916	0.688798	0.697058
LBW	NDVI500	0.2328	0.716257	0.712622	0.71991			LBW	EVI500	0.211	0.692836	0.688717	0.696979
LBW	NDVI500	0.2329	0.716171	0.712535	0.719826			LBW	EVI500	0.2111	0.692756	0.688637	0.6969
LBW	NDVI500	0.233	0.716086	0.712448	0.719742			LBW	EVI500	0.2112	0.692676	0.688556	0.696822
LBW	NDVI500	0.2331	0.716	0.712361	0.719658			LBW	EVI500	0.2113	0.692597	0.688475	0.696743
LBW	NDVI500	0.2332	0.715915	0.712275	0.719574			LBW	EVI500	0.2114	0.692517	0.688395	0.696664
LBW	NDVI500	0.2333	0.71583	0.712188	0.71949			LBW	EVI500	0.2115	0.692438	0.688314	0.696586
LBW	NDVI500	0.2334	0.715745	0.712101	0.719407			LBW	EVI500	0.2116	0.692358	0.688234	0.696507
LBW	NDVI500	0.2335	0.715659	0.712015	0.719323			LBW	EVI500	0.2117	0.692279	0.688154	0.696428
LBW	NDVI500	0.2336	0.715574	0.711928	0.719239			LBW	EVI500	0.2118	0.692199	0.688073	0.69635
LBW	NDVI500	0.2337	0.715489	0.711842	0.719156			LBW	EVI500	0.2119	0.69212	0.687993	0.696272
LBW	NDVI500	0.2338	0.715404	0.711755	0.719072			LBW	EVI500	0.212	0.692041	0.687913	0.696193
LBW	NDVI500	0.2339	0.715319	0.711669	0.718988			LBW	EVI500	0.2121	0.691962	0.687833	0.696115
LBW	NDVI500	0.234	0.715234	0.711582	0.718905			LBW	EVI500	0.2122	0.691883	0.687753	0.696037
LBW	NDVI500	0.2341	0.715149	0.711496	0.718822			LBW	EVI500	0.2123	0.691804	0.687673	0.695959
LBW	NDVI500	0.2342	0.715064	0.71141	0.718738			LBW	EVI500	0.2124	0.691725	0.687593	0.695881
LBW	NDVI500	0.2343	0.71498	0.711323	0.718655			LBW	EVI500	0.2125	0.691646	0.687514	0.695803
LBW	NDVI500	0.2344	0.714895	0.711237	0.718571			LBW	EVI500	0.2126	0.691567	0.687434	0.695725
LBW	NDVI500	0.2345	0.71481	0.711151	0.718488			LBW	EVI500	0.2127	0.691488	0.687354	0.695647
LBW	NDVI500	0.2346	0.714725	0.711065	0.718405			LBW	EVI500	0.2128	0.69141	0.687275	0.695569
LBW	NDVI500	0.2347	0.714641	0.710979	0.718322			LBW	EVI500	0.2129	0.691331	0.687195	0.695492
LBW	NDVI500	0.2348	0.714556	0.710893	0.718238			LBW	EVI500	0.213	0.691252	0.687116	0.695414
LBW	NDVI500	0.2349	0.714472	0.710807	0.718155			LBW	EVI500	0.2131	0.691174	0.687037	0.695336
LBW	NDVI500	0.235	0.714387	0.710721	0.718072			LBW	EVI500	0.2132	0.691096	0.686957	0.695259
LBW	NDVI500	0.2351	0.714302	0.710635	0.717989			LBW	EVI500	0.2133	0.691017	0.686878	0.695181
LBW	NDVI500	0.2352	0.714218	0.710549	0.717906			LBW	EVI500	0.2134	0.690939	0.686799	0.695104
LBW	NDVI500	0.2353	0.714134	0.710463	0.717823			LBW	EVI500	0.2135	0.690861	0.68672	0.695026
LBW	NDVI500	0.2354	0.714049	0.710377	0.71774			LBW	EVI500	0.2136	0.690783	0.686641	0.694949
LBW	NDVI500	0.2355	0.713965	0.710291	0.717657			LBW	EVI500	0.2137	0.690704	0.686562	0.694872
LBW	NDVI500	0.2356	0.713881	0.710206	0.717574			LBW	EVI500	0.2138	0.690626	0.686483	0.694795
LBW	NDVI500	0.2357	0.713796	0.71012	0.717492			LBW	EVI500	0.2139	0.690549	0.686404	0.694718
LBW	NDVI500	0.2358	0.713712	0.710034	0.717409			LBW	EVI500	0.214	0.690471	0.686326	0.694641
LBW	NDVI500	0.2359	0.713628	0.709949	0.717326			LBW	EVI500	0.2141	0.690393	0.686247	0.694564
LBW	NDVI500	0.236	0.713544	0.709863	0.717243			LBW	EVI500	0.2142	0.690315	0.686169	0.694487
LBW	NDVI500	0.2361	0.71346	0.709778	0.717161			LBW	EVI500	0.2143	0.690237	0.68609	0.69441
LBW	NDVI500	0.2362	0.713376	0.709692	0.717078			LBW	EVI500	0.2144	0.69016	0.686012	0.694333
LBW	NDVI500	0.2363	0.713292	0.709607	0.716996			LBW	EVI500	0.2145	0.690082	0.685933	0.694256
LBW	NDVI500	0.2364	0.713208	0.709521	0.716913			LBW	EVI500	0.2146	0.690005	0.685855	0.69418
LBW	NDVI500	0.2365	0.713124	0.709436	0.716831			LBW	EVI500	0.2147	0.689927	0.685777	0.694103
LBW	NDVI500	0.2366	0.71304	0.709351	0.716748			LBW	EVI500	0.2148	0.68985	0.685699	0.694026
LBW	NDVI500	0.2367	0.712956	0.709265	0.716666			LBW	EVI500	0.2149	0.689773	0.685621	0.69395
LBW	NDVI500	0.2368	0.712872	0.70918	0.716584			LBW	EVI500	0.215	0.689695	0.685543	0.693873
LBW	NDVI500	0.2369	0.712789	0.709095	0.716501			LBW	EVI500	0.2151	0.689618	0.685465	0.693797
LBW	NDVI500	0.237	0.712705	0.70901	0.716419			LBW	EVI500	0.2152	0.689541	0.685387	0.693721
LBW	NDVI500	0.2371	0.712621	0.708925	0.716337			LBW	EVI500	0.2153	0.689464	0.685309	0.693645
LBW	NDVI500	0.2372	0.712537	0.70884	0.716255			LBW	EVI500	0.2154	0.689387	0.685231	0.693568
LBW	NDVI500	0.2373	0.712454	0.708755	0.716172			LBW	EVI500	0.2155	0.68931	0.685154	0.693492
LBW	NDVI500	0.2374	0.71237	0.70867	0.71609			LBW	EVI500	0.2156	0.689233	0.685076	0.693416
LBW	NDVI500	0.2375	0.712287	0.708585	0.716008			LBW	EVI500	0.2157	0.689157	0.684998	0.69334
LBW	NDVI500	0.2376	0.712203	0.7085	0.715926			LBW	EVI500	0.2158	0.68908	0.684921	0.693264
LBW	NDVI500	0.2377	0.71212	0.708415	0.715844			LBW	EVI500	0.2159	0.689003	0.684844	0.693188
LBW	NDVI500	0.2378	0.712037	0.70833	0.715762			LBW	EVI500	0.216	0.688927	0.684766	0.693113
LBW	NDVI500	0.2379	0.711953	0.708245	0.71568			LBW	EVI500	0.2161	0.68885	0.684689	0.693037
LBW	NDVI500	0.238	0.71187	0.708161	0.715599			LBW	EVI500	0.2162	0.688774	0.684612	0.692961
LBW	NDVI500	0.2381	0.711787	0.708076	0.715517			LBW	EVI500	0.2163	0.688697	0.684535	0.692886
LBW	NDVI500	0.2382	0.711703	0.707991	0.715435			LBW	EVI500	0.2164	0.688621	0.684458	0.69281
LBW	NDVI500	0.2383	0.71162	0.707907	0.715353			LBW	EVI500	0.2165	0.688545	0.684381	0.692734
LBW	NDVI500	0.2384	0.711537	0.707822	0.715272			LBW	EVI500	0.2166	0.688469	0.684304	0.692659
LBW	NDVI500	0.2385	0.711454	0.707738	0.71519			LBW	EVI500	0.2167	0.688393	0.684227	0.692584
LBW	NDVI500	0.2386	0.711371	0.707653	0.715108			LBW	EVI500	0.2168	0.688317	0.68415	0.692508
LBW	NDVI500	0.2387	0.711288	0.707569	0.715027			LBW	EVI500	0.2169	0.688241	0.684073	0.692433
LBW	NDVI500	0.2388	0.711205	0.707484	0.714945			LBW	EVI500	0.217	0.688165	0.683997	0.692358
LBW	NDVI500	0.2389	0.711122	0.7074	0.714864			LBW	EVI500	0.2171	0.688089	0.68392	0.692283
LBW	NDVI500	0.239	0.711039	0.707316	0.714782			LBW	EVI500	0.2172	0.688013	0.683844	0.692208
LBW	NDVI500	0.2391	0.710956	0.707232	0.714701			LBW	EVI500	0.2173	0.687937	0.683767	0.692133
LBW	NDVI500	0.2392	0.710874	0.707147	0.71462			LBW	EVI500	0.2174	0.687862	0.683691	0.692058
LBW	NDVI500	0.2393	0.710791	0.707063	0.714538			LBW	EVI500	0.2175	0.687786	0.683615	0.691983
LBW	NDVI500	0.2394	0.710708	0.706979	0.714457			LBW	EVI500	0.2176	0.68771	0.683538	0.691908
LBW	NDVI500	0.2395	0.710625	0.706895	0.714376			LBW	EVI500	0.2177	0.687635	0.683462	0.691833
LBW	NDVI500	0.2396	0.710543	0.706811	0.714295			LBW	EVI500	0.2178	0.68756	0.683386	0.691759
LBW	NDVI500	0.2397	0.71046	0.706727	0.714213			LBW	EVI500	0.2179	0.687484	0.68331	0.691684
LBW	NDVI500	0.2398	0.710378	0.706643	0.714132			LBW	EVI500	0.218	0.687409	0.683234	0.691609
LBW	NDVI500	0.2399	0.710295	0.706559	0.714051			LBW	EVI500	0.2181	0.687334	0.683158	0.691535
LBW	NDVI500	0.24	0.710213	0.706475	0.71397			LBW	EVI500	0.2182	0.687259	0.683082	0.69146
LBW	NDVI500	0.2401	0.71013	0.706391	0.713889			LBW	EVI500	0.2183	0.687183	0.683007	0.691386
LBW	NDVI500	0.2402	0.710048	0.706307	0.713808			LBW	EVI500	0.2184	0.687108	0.682931	0.691312
LBW	NDVI500	0.2403	0.709966	0.706224	0.713727			LBW	EVI500	0.2185	0.687033	0.682855	0.691237
LBW	NDVI500	0.2404	0.709883	0.70614	0.713646			LBW	EVI500	0.2186	0.686959	0.68278	0.691163
LBW	NDVI500	0.2405	0.709801	0.706056	0.713566			LBW	EVI500	0.2187	0.686884	0.682704	0.691089
LBW	NDVI500	0.2406	0.709719	0.705973	0.713485			LBW	EVI500	0.2188	0.686809	0.682629	0.691015
LBW	NDVI500	0.2407	0.709637	0.705889	0.713404			LBW	EVI500	0.2189	0.686734	0.682553	0.690941
LBW	NDVI500	0.2408	0.709555	0.705805	0.713323			LBW	EVI500	0.219	0.68666	0.682478	0.690867
LBW	NDVI500	0.2409	0.709472	0.705722	0.713243			LBW	EVI500	0.2191	0.686585	0.682403	0.690793
LBW	NDVI500	0.241	0.70939	0.705639	0.713162			LBW	EVI500	0.2192	0.686511	0.682328	0.690719
LBW	NDVI500	0.2411	0.709308	0.705555	0.713082			LBW	EVI500	0.2193	0.686436	0.682253	0.690645
LBW	NDVI500	0.2412	0.709226	0.705472	0.713001			LBW	EVI500	0.2194	0.686362	0.682178	0.690571
LBW	NDVI500	0.2413	0.709145	0.705388	0.712921			LBW	EVI500	0.2195	0.686287	0.682103	0.690498
LBW	NDVI500	0.2414	0.709063	0.705305	0.71284			LBW	EVI500	0.2196	0.686213	0.682028	0.690424
LBW	NDVI500	0.2415	0.708981	0.705222	0.71276			LBW	EVI500	0.2197	0.686139	0.681953	0.690351
LBW	NDVI500	0.2416	0.708899	0.705139	0.712679			LBW	EVI500	0.2198	0.686065	0.681878	0.690277
LBW	NDVI500	0.2417	0.708817	0.705056	0.712599			LBW	EVI500	0.2199	0.685991	0.681804	0.690204
LBW	NDVI500	0.2418	0.708736	0.704972	0.712519			LBW	EVI500	0.22	0.685917	0.681729	0.69013
LBW	NDVI500	0.2419	0.708654	0.704889	0.712439			LBW	EVI500	0.2201	0.685843	0.681654	0.690057
LBW	NDVI500	0.242	0.708572	0.704806	0.712358			LBW	EVI500	0.2202	0.685769	0.68158	0.689984
LBW	NDVI500	0.2421	0.708491	0.704723	0.712278			LBW	EVI500	0.2203	0.685695	0.681505	0.68991
LBW	NDVI500	0.2422	0.708409	0.70464	0.712198			LBW	EVI500	0.2204	0.685621	0.681431	0.689837
LBW	NDVI500	0.2423	0.708328	0.704557	0.712118			LBW	EVI500	0.2205	0.685548	0.681357	0.689764
LBW	NDVI500	0.2424	0.708246	0.704475	0.712038			LBW	EVI500	0.2206	0.685474	0.681283	0.689691
LBW	NDVI500	0.2425	0.708165	0.704392	0.711958			LBW	EVI500	0.2207	0.6854	0.681208	0.689618
LBW	NDVI500	0.2426	0.708083	0.704309	0.711878			LBW	EVI500	0.2208	0.685327	0.681134	0.689545
LBW	NDVI500	0.2427	0.708002	0.704226	0.711798			LBW	EVI500	0.2209	0.685253	0.68106	0.689472
LBW	NDVI500	0.2428	0.707921	0.704144	0.711718			LBW	EVI500	0.221	0.68518	0.680986	0.6894
LBW	NDVI500	0.2429	0.70784	0.704061	0.711638			LBW	EVI500	0.2211	0.685107	0.680913	0.689327
LBW	NDVI500	0.243	0.707758	0.703978	0.711559			LBW	EVI500	0.2212	0.685034	0.680839	0.689254
LBW	NDVI500	0.2431	0.707677	0.703896	0.711479			LBW	EVI500	0.2213	0.68496	0.680765	0.689182
LBW	NDVI500	0.2432	0.707596	0.703813	0.711399			LBW	EVI500	0.2214	0.684887	0.680691	0.689109
LBW	NDVI500	0.2433	0.707515	0.703731	0.71132			LBW	EVI500	0.2215	0.684814	0.680618	0.689037
LBW	NDVI500	0.2434	0.707434	0.703648	0.71124			LBW	EVI500	0.2216	0.684741	0.680544	0.688964
LBW	NDVI500	0.2435	0.707353	0.703566	0.71116			LBW	EVI500	0.2217	0.684668	0.680471	0.688892
LBW	NDVI500	0.2436	0.707272	0.703484	0.711081			LBW	EVI500	0.2218	0.684595	0.680397	0.68882
LBW	NDVI500	0.2437	0.707191	0.703401	0.711001			LBW	EVI500	0.2219	0.684523	0.680324	0.688747
LBW	NDVI500	0.2438	0.70711	0.703319	0.710922			LBW	EVI500	0.222	0.68445	0.680251	0.688675
LBW	NDVI500	0.2439	0.707029	0.703237	0.710842			LBW	EVI500	0.2221	0.684377	0.680177	0.688603
LBW	NDVI500	0.244	0.706949	0.703155	0.710763			LBW	EVI500	0.2222	0.684305	0.680104	0.688531
LBW	NDVI500	0.2441	0.706868	0.703072	0.710684			LBW	EVI500	0.2223	0.684232	0.680031	0.688459
LBW	NDVI500	0.2442	0.706787	0.70299	0.710604			LBW	EVI500	0.2224	0.684159	0.679958	0.688387
LBW	NDVI500	0.2443	0.706707	0.702908	0.710525			LBW	EVI500	0.2225	0.684087	0.679885	0.688315
LBW	NDVI500	0.2444	0.706626	0.702826	0.710446			LBW	EVI500	0.2226	0.684015	0.679812	0.688243
LBW	NDVI500	0.2445	0.706545	0.702744	0.710367			LBW	EVI500	0.2227	0.683942	0.679739	0.688171
LBW	NDVI500	0.2446	0.706465	0.702662	0.710288			LBW	EVI500	0.2228	0.68387	0.679667	0.6881
LBW	NDVI500	0.2447	0.706384	0.702581	0.710209			LBW	EVI500	0.2229	0.683798	0.679594	0.688028
LBW	NDVI500	0.2448	0.706304	0.702499	0.71013			LBW	EVI500	0.223	0.683726	0.679521	0.687956
LBW	NDVI500	0.2449	0.706223	0.702417	0.710051			LBW	EVI500	0.2231	0.683654	0.679449	0.687885
LBW	NDVI500	0.245	0.706143	0.702335	0.709972			LBW	EVI500	0.2232	0.683582	0.679376	0.687813
LBW	NDVI500	0.2451	0.706063	0.702254	0.709893			LBW	EVI500	0.2233	0.68351	0.679304	0.687742
LBW	NDVI500	0.2452	0.705983	0.702172	0.709814			LBW	EVI500	0.2234	0.683438	0.679231	0.687671
LBW	NDVI500	0.2453	0.705902	0.70209	0.709735			LBW	EVI500	0.2235	0.683366	0.679159	0.687599
LBW	NDVI500	0.2454	0.705822	0.702009	0.709656			LBW	EVI500	0.2236	0.683294	0.679087	0.687528
LBW	NDVI500	0.2455	0.705742	0.701927	0.709578			LBW	EVI500	0.2237	0.683223	0.679015	0.687457
LBW	NDVI500	0.2456	0.705662	0.701846	0.709499			LBW	EVI500	0.2238	0.683151	0.678943	0.687386
LBW	NDVI500	0.2457	0.705582	0.701764	0.70942			LBW	EVI500	0.2239	0.683079	0.67887	0.687315
LBW	NDVI500	0.2458	0.705502	0.701683	0.709342			LBW	EVI500	0.224	0.683008	0.678798	0.687244
LBW	NDVI500	0.2459	0.705422	0.701601	0.709263			LBW	EVI500	0.2241	0.682937	0.678727	0.687173
LBW	NDVI500	0.246	0.705342	0.70152	0.709184			LBW	EVI500	0.2242	0.682865	0.678655	0.687102
LBW	NDVI500	0.2461	0.705262	0.701439	0.709106			LBW	EVI500	0.2243	0.682794	0.678583	0.687031
LBW	NDVI500	0.2462	0.705182	0.701358	0.709027			LBW	EVI500	0.2244	0.682723	0.678511	0.68696
LBW	NDVI500	0.2463	0.705102	0.701276	0.708949			LBW	EVI500	0.2245	0.682651	0.67844	0.686889
LBW	NDVI500	0.2464	0.705023	0.701195	0.708871			LBW	EVI500	0.2246	0.68258	0.678368	0.686819
LBW	NDVI500	0.2465	0.704943	0.701114	0.708792			LBW	EVI500	0.2247	0.682509	0.678296	0.686748
LBW	NDVI500	0.2466	0.704863	0.701033	0.708714			LBW	EVI500	0.2248	0.682438	0.678225	0.686677
LBW	NDVI500	0.2467	0.704784	0.700952	0.708636			LBW	EVI500	0.2249	0.682367	0.678154	0.686607
LBW	NDVI500	0.2468	0.704704	0.700871	0.708558			LBW	EVI500	0.225	0.682296	0.678082	0.686536
LBW	NDVI500	0.2469	0.704624	0.70079	0.708479			LBW	EVI500	0.2251	0.682225	0.678011	0.686466
LBW	NDVI500	0.247	0.704545	0.700709	0.708401			LBW	EVI500	0.2252	0.682155	0.67794	0.686396
LBW	NDVI500	0.2471	0.704465	0.700629	0.708323			LBW	EVI500	0.2253	0.682084	0.677869	0.686326
LBW	NDVI500	0.2472	0.704386	0.700548	0.708245			LBW	EVI500	0.2254	0.682013	0.677798	0.686255
LBW	NDVI500	0.2473	0.704307	0.700467	0.708167			LBW	EVI500	0.2255	0.681943	0.677727	0.686185
LBW	NDVI500	0.2474	0.704227	0.700386	0.708089			LBW	EVI500	0.2256	0.681872	0.677656	0.686115
LBW	NDVI500	0.2475	0.704148	0.700306	0.708011			LBW	EVI500	0.2257	0.681802	0.677585	0.686045
LBW	NDVI500	0.2476	0.704069	0.700225	0.707933			LBW	EVI500	0.2258	0.681731	0.677514	0.685975
LBW	NDVI500	0.2478	0.70391	0.700064	0.707778			LBW	EVI500	0.2259	0.681661	0.677443	0.685905
LBW	NDVI500	0.2479	0.703831	0.699984	0.7077			LBW	EVI500	0.226	0.681591	0.677372	0.685835
LBW	NDVI500	0.248	0.703752	0.699903	0.707622			LBW	EVI500	0.2261	0.68152	0.677302	0.685765
LBW	NDVI500	0.2481	0.703673	0.699823	0.707545			LBW	EVI500	0.2262	0.68145	0.677231	0.685696
LBW	NDVI500	0.2482	0.703594	0.699742	0.707467			LBW	EVI500	0.2263	0.68138	0.677161	0.685626
LBW	NDVI500	0.2483	0.703515	0.699662	0.707389			LBW	EVI500	0.2264	0.68131	0.67709	0.685556
LBW	NDVI500	0.2484	0.703436	0.699582	0.707312			LBW	EVI500	0.2265	0.68124	0.67702	0.685487
LBW	NDVI500	0.2485	0.703357	0.699502	0.707234			LBW	EVI500	0.2266	0.68117	0.67695	0.685417
LBW	NDVI500	0.2486	0.703279	0.699421	0.707157			LBW	EVI500	0.2267	0.6811	0.676879	0.685348
LBW	NDVI500	0.2487	0.7032	0.699341	0.70708			LBW	EVI500	0.2268	0.681031	0.676809	0.685278
LBW	NDVI500	0.2488	0.703121	0.699261	0.707002			LBW	EVI500	0.2269	0.680961	0.676739	0.685209
LBW	NDVI500	0.2489	0.703042	0.699181	0.706925			LBW	EVI500	0.227	0.680891	0.676669	0.68514
LBW	NDVI500	0.249	0.702964	0.699101	0.706848			LBW	EVI500	0.2271	0.680822	0.676599	0.685071
LBW	NDVI500	0.2491	0.702885	0.699021	0.70677			LBW	EVI500	0.2272	0.680752	0.676529	0.685001
LBW	NDVI500	0.2492	0.702806	0.698941	0.706693			LBW	EVI500	0.2273	0.680683	0.676459	0.684932
LBW	NDVI500	0.2493	0.702728	0.698861	0.706616			LBW	EVI500	0.2274	0.680613	0.67639	0.684863
LBW	NDVI500	0.2494	0.702649	0.698782	0.706539			LBW	EVI500	0.2275	0.680544	0.67632	0.684794
LBW	NDVI500	0.2495	0.702571	0.698702	0.706462			LBW	EVI500	0.2276	0.680474	0.67625	0.684725
LBW	NDVI500	0.2496	0.702493	0.698622	0.706385			LBW	EVI500	0.2277	0.680405	0.676181	0.684656
LBW	NDVI500	0.2497	0.702414	0.698542	0.706308			LBW	EVI500	0.2278	0.680336	0.676111	0.684587
LBW	NDVI500	0.2498	0.702336	0.698463	0.706231			LBW	EVI500	0.2279	0.680267	0.676041	0.684519
LBW	NDVI500	0.2499	0.702258	0.698383	0.706154			LBW	EVI500	0.228	0.680198	0.675972	0.68445
LBW	NDVI500	0.25	0.702179	0.698303	0.706077			LBW	EVI500	0.2281	0.680129	0.675903	0.684381
LBW	NDVI500	0.2501	0.702101	0.698224	0.706			LBW	EVI500	0.2282	0.68006	0.675833	0.684313
LBW	NDVI500	0.2502	0.702023	0.698145	0.705923			LBW	EVI500	0.2283	0.679991	0.675764	0.684244
LBW	NDVI500	0.2503	0.701945	0.698065	0.705847			LBW	EVI500	0.2284	0.679922	0.675695	0.684176
LBW	NDVI500	0.2504	0.701867	0.697986	0.70577			LBW	EVI500	0.2285	0.679853	0.675626	0.684107
LBW	NDVI500	0.2505	0.701789	0.697906	0.705693			LBW	EVI500	0.2286	0.679785	0.675557	0.684039
LBW	NDVI500	0.2506	0.701711	0.697827	0.705617			LBW	EVI500	0.2287	0.679716	0.675488	0.683971
LBW	NDVI500	0.2507	0.701633	0.697748	0.70554			LBW	EVI500	0.2288	0.679647	0.675419	0.683902
LBW	NDVI500	0.2508	0.701555	0.697669	0.705463			LBW	EVI500	0.2289	0.679579	0.67535	0.683834
LBW	NDVI500	0.2509	0.701477	0.697589	0.705387			LBW	EVI500	0.229	0.67951	0.675281	0.683766
LBW	NDVI500	0.251	0.7014	0.69751	0.70531			LBW	EVI500	0.2291	0.679442	0.675213	0.683698
LBW	NDVI500	0.2511	0.701322	0.697431	0.705234			LBW	EVI500	0.2292	0.679374	0.675144	0.68363
LBW	NDVI500	0.2512	0.701244	0.697352	0.705158			LBW	EVI500	0.2293	0.679305	0.675075	0.683562
LBW	NDVI500	0.2513	0.701166	0.697273	0.705081			LBW	EVI500	0.2294	0.679237	0.675007	0.683494
LBW	NDVI500	0.2514	0.701089	0.697194	0.705005			LBW	EVI500	0.2295	0.679169	0.674938	0.683426
LBW	NDVI500	0.2515	0.701011	0.697115	0.704929			LBW	EVI500	0.2296	0.679101	0.67487	0.683358
LBW	NDVI500	0.2516	0.700934	0.697037	0.704853			LBW	EVI500	0.2297	0.679033	0.674802	0.68329
LBW	NDVI500	0.2517	0.700856	0.696958	0.704776			LBW	EVI500	0.2298	0.678965	0.674733	0.683223
LBW	NDVI500	0.2518	0.700779	0.696879	0.7047			LBW	EVI500	0.2299	0.678897	0.674665	0.683155
LBW	NDVI500	0.2519	0.700701	0.6968	0.704624			LBW	EVI500	0.23	0.678829	0.674597	0.683087
LBW	NDVI500	0.252	0.700624	0.696722	0.704548			LBW	EVI500	0.2301	0.678761	0.674529	0.68302
LBW	NDVI500	0.2521	0.700547	0.696643	0.704472			LBW	EVI500	0.2302	0.678693	0.674461	0.682952
LBW	NDVI500	0.2522	0.700469	0.696564	0.704396			LBW	EVI500	0.2303	0.678626	0.674393	0.682885
LBW	NDVI500	0.2523	0.700392	0.696486	0.70432			LBW	EVI500	0.2304	0.678558	0.674325	0.682818
LBW	NDVI500	0.2524	0.700315	0.696407	0.704244			LBW	EVI500	0.2305	0.67849	0.674257	0.68275
LBW	NDVI500	0.2525	0.700238	0.696329	0.704169			LBW	EVI500	0.2306	0.678423	0.674189	0.682683
LBW	NDVI500	0.2526	0.700161	0.69625	0.704093			LBW	EVI500	0.2307	0.678355	0.674122	0.682616
LBW	NDVI500	0.2527	0.700084	0.696172	0.704017			LBW	EVI500	0.2308	0.678288	0.674054	0.682549
LBW	NDVI500	0.2528	0.700006	0.696094	0.703941			LBW	EVI500	0.2309	0.678221	0.673986	0.682482
LBW	NDVI500	0.2529	0.699929	0.696015	0.703866			LBW	EVI500	0.231	0.678153	0.673919	0.682414
LBW	NDVI500	0.253	0.699853	0.695937	0.70379			LBW	EVI500	0.2311	0.678086	0.673851	0.682348
LBW	NDVI500	0.2531	0.699776	0.695859	0.703714			LBW	EVI500	0.2313	0.677952	0.673717	0.682214
LBW	NDVI500	0.2532	0.699699	0.695781	0.703639			LBW	EVI500	0.2314	0.677885	0.673649	0.682147
LBW	NDVI500	0.2533	0.699622	0.695703	0.703563			LBW	EVI500	0.2315	0.677818	0.673582	0.68208
LBW	NDVI500	0.2534	0.699545	0.695625	0.703488			LBW	EVI500	0.2316	0.677751	0.673515	0.682013
LBW	NDVI500	0.2535	0.699469	0.695547	0.703412			LBW	EVI500	0.2317	0.677684	0.673448	0.681947
LBW	NDVI500	0.2536	0.699392	0.695469	0.703337			LBW	EVI500	0.2318	0.677617	0.673381	0.68188
LBW	NDVI500	0.2537	0.699315	0.695391	0.703262			LBW	EVI500	0.232	0.677484	0.673247	0.681747
LBW	NDVI500	0.2538	0.699239	0.695313	0.703186			LBW	EVI500	0.2321	0.677417	0.67318	0.681681
LBW	NDVI500	0.2539	0.699162	0.695235	0.703111			LBW	EVI500	0.2322	0.67735	0.673113	0.681614
LBW	NDVI500	0.254	0.699086	0.695157	0.703036			LBW	EVI500	0.2323	0.677284	0.673047	0.681548
LBW	NDVI500	0.2541	0.699009	0.69508	0.702961			LBW	EVI500	0.2324	0.677217	0.67298	0.681482
LBW	NDVI500	0.2542	0.698933	0.695002	0.702886			LBW	EVI500	0.2325	0.677151	0.672913	0.681416
LBW	NDVI500	0.2543	0.698856	0.694924	0.702811			LBW	EVI500	0.2326	0.677085	0.672847	0.681349
LBW	NDVI500	0.2544	0.69878	0.694847	0.702736			LBW	EVI500	0.2327	0.677018	0.67278	0.681283
LBW	NDVI500	0.2545	0.698704	0.694769	0.702661			LBW	EVI500	0.2328	0.676952	0.672714	0.681217
LBW	NDVI500	0.2546	0.698627	0.694692	0.702586			LBW	EVI500	0.2329	0.676886	0.672647	0.681151
LBW	NDVI500	0.2547	0.698551	0.694614	0.702511			LBW	EVI500	0.233	0.67682	0.672581	0.681085
LBW	NDVI500	0.2548	0.698475	0.694537	0.702436			LBW	EVI500	0.2331	0.676754	0.672515	0.681019
[truncated: 39,627 more rows]

## Sheet: Supplementary Figure 2
Figure S2 Subgroup-specific OR estimates of LBW and TLBW associated with a 0.1-unit increase in NDVI and EVI within a 500-m buffer.
			X-axis title	Y-axis title	X-axis label	odds ratio	lower limit of 95% CI	upper limit of 95% CI
			LBW	NDVI500	≤25	0.91565	0.911245	0.920075
			LBW	NDVI500	(25-35]	0.938942	0.935035	0.942866
			LBW	NDVI500	>35	0.94046	0.932448	0.948541
			LBW	NDVI500	Below high school	0.914891	0.911251	0.918544
			LBW	NDVI500	High school	0.956271	0.950587	0.961989
			LBW	NDVI500	College or above	0.955049	0.948428	0.961717
			LBW	NDVI500	City	0.937693	0.93445	0.940949
			LBW	NDVI500	Village	0.910101	0.904919	0.915313
			LBW	EVI500	≤25	0.893681	0.888042	0.899357
			LBW	EVI500	(25-35]	0.926066	0.92108	0.93108
			LBW	EVI500	>35	0.927367	0.917092	0.937756
			LBW	EVI500	Below high school	0.892035	0.887351	0.896743
			LBW	EVI500	High school	0.949626	0.942404	0.956904
			LBW	EVI500	College or above	0.945653	0.937289	0.954091
			LBW	EVI500	City	0.924065	0.919934	0.928214
			LBW	EVI500	Village	0.886821	0.880116	0.893577
			TLBW	NDVI500	≤25	0.90594	0.900762	0.911147
			TLBW	NDVI500	(25-35]	0.931335	0.92661	0.936084
			TLBW	NDVI500	>35	0.932969	0.923148	0.942894
			TLBW	NDVI500	Below high school	0.906004	0.901662	0.910366
			TLBW	NDVI500	High school	0.949042	0.942162	0.955973
			TLBW	NDVI500	College or above	0.954144	0.946193	0.962162
			TLBW	NDVI500	City	0.929585	0.925667	0.933519
			TLBW	NDVI500	Village	0.899694	0.893599	0.905829
			TLBW	EVI500	≤25	0.881449	0.874815	0.888132
			TLBW	EVI500	(25-35]	0.917148	0.91111	0.923226
			TLBW	EVI500	>35	0.917238	0.904641	0.930011
			TLBW	EVI500	Below high school	0.880912	0.875321	0.886538
			TLBW	EVI500	High school	0.939675	0.930948	0.948485
			TLBW	EVI500	College or above	0.946409	0.936316	0.956611
			TLBW	EVI500	City	0.9145	0.909504	0.919524
			TLBW	EVI500	Village	0.872975	0.865101	0.880921

## Sheet: Supplementary Figure 3
Figure S3 Subgroup-specific OR estimates of LBW and TLBW associated with a 0.1-unit increase in NDVI and EVI within a 1000-m buffer.
			X-axis title	Y-axis title	X-axis label	odds ratio	lower limit of 95% CI	upper limit of 95% CI
			LBW	NDVI1000	≤25	0.908051	0.903541	0.912583
			LBW	NDVI1000	(25-35]	0.933509	0.929462	0.937574
			LBW	NDVI1000	>35	0.934402	0.926113	0.942765
			LBW	NDVI1000	Below high school	0.908192	0.904461	0.911938
			LBW	NDVI1000	High school	0.949917	0.943995	0.955877
			LBW	NDVI1000	College or above	0.952155	0.945234	0.959126
			LBW	NDVI1000	City	0.932077	0.92872	0.935447
			LBW	NDVI1000	Village	0.902047	0.896749	0.907376
			LBW	EVI1000	≤25	0.882163	0.876389	0.887976
			LBW	EVI1000	(25-35]	0.918031	0.912861	0.923229
			LBW	EVI1000	>35	0.919209	0.908555	0.929988
			LBW	EVI1000	Below high school	0.881644	0.876838	0.886477
			LBW	EVI1000	High school	0.940099	0.932559	0.947699
			LBW	EVI1000	College or above	0.942086	0.933365	0.950888
			LBW	EVI1000	City	0.915724	0.91145	0.920018
			LBW	EVI1000	Village	0.874646	0.867772	0.881575
			TLBW	NDVI1000	≤25	0.897214	0.891916	0.902543
			TLBW	NDVI1000	(25-35]	0.924691	0.919798	0.929611
			TLBW	NDVI1000	>35	0.925785	0.915631	0.936052
			TLBW	NDVI1000	Below high school	0.897643	0.893197	0.902111
			TLBW	NDVI1000	High school	0.942339	0.935153	0.949581
			TLBW	NDVI1000	College or above	0.950974	0.942674	0.959346
			TLBW	NDVI1000	City	0.92299	0.918935	0.927063
			TLBW	NDVI1000	Village	0.889993	0.883775	0.896255
			TLBW	EVI1000	≤25	0.868422	0.861637	0.875261
			TLBW	EVI1000	(25-35]	0.908027	0.901767	0.914329
			TLBW	EVI1000	>35	0.907914	0.894863	0.921155
			TLBW	EVI1000	Below high school	0.868153	0.862427	0.873916
			TLBW	EVI1000	High school	0.92988	0.920751	0.9391
			TLBW	EVI1000	College or above	0.943909	0.933379	0.954558
			TLBW	EVI1000	City	0.905422	0.90025	0.910623
			TLBW	EVI1000	Village	0.858188	0.850144	0.866307

## Sheet: Supplementary Figure 4
Figure S4 Subgroup-specific OR estimates of LBW and TLBW associated with a 0.1-unit increase in NDVI and EVI within a 2000-m buffer.
			X-axis title	Y-axis title	X-axis label	odds ratio	lower limit of 95% CI	upper limit of 95% CI
			LBW	NDVI2000	≤25	0.900504	0.895851	0.905182
			LBW	NDVI2000	(25-35]	0.927353	0.923115	0.93161
			LBW	NDVI2000	>35	0.92864	0.919975	0.937387
			LBW	NDVI2000	Below high school	0.900884	0.897007	0.904778
			LBW	NDVI2000	High school	0.942141	0.935952	0.948372
			LBW	NDVI2000	College or above	0.948864	0.941625	0.956159
			LBW	NDVI2000	City	0.925673	0.922149	0.92921
			LBW	NDVI2000	Village	0.895153	0.889742	0.900596
			LBW	EVI2000	≤25	0.870273	0.864293	0.876294
			LBW	EVI2000	(25-35]	0.908774	0.903326	0.914255
			LBW	EVI2000	>35	0.910289	0.899072	0.921646
			LBW	EVI2000	Below high school	0.870347	0.865328	0.875395
			LBW	EVI2000	High school	0.927676	0.919786	0.935633
			LBW	EVI2000	College or above	0.937408	0.928183	0.946724
			LBW	EVI2000	City	0.905922	0.901408	0.910459
			LBW	EVI2000	Village	0.863795	0.856751	0.870897
			TLBW	NDVI2000	≤25	0.889334	0.883889	0.894813
			TLBW	NDVI2000	(25-35]	0.917706	0.912608	0.922833
			TLBW	NDVI2000	>35	0.919163	0.908608	0.929841
			TLBW	NDVI2000	Below high school	0.889142	0.88455	0.893758
			TLBW	NDVI2000	High school	0.936621	0.929114	0.94419
			TLBW	NDVI2000	College or above	0.945919	0.937279	0.95464
			TLBW	NDVI2000	City	0.91608	0.911842	0.920338
			TLBW	NDVI2000	Village	0.882155	0.875833	0.888522
			TLBW	EVI2000	≤25	0.856411	0.849414	0.863465
			TLBW	EVI2000	(25-35]	0.898165	0.891601	0.904776
			TLBW	EVI2000	>35	0.898057	0.884402	0.911923
			TLBW	EVI2000	Below high school	0.85522	0.849288	0.861194
			TLBW	EVI2000	High school	0.921148	0.911578	0.930818
			TLBW	EVI2000	College or above	0.93784	0.926754	0.949058
			TLBW	EVI2000	City	0.895529	0.890088	0.901003
			TLBW	EVI2000	Village	0.846077	0.837885	0.854349
